# Supplementary material for: μ-Oxido-bis­[chlorido(4,4′-di-tert-butyl-2,2′-bipyridine-κ2 N,N′)dioxido­molybdenum(VI)] 0.2-hydrate
Source: Acta Crystallogr Sect E Struct Rep Online. 2011 Nov 12;67(Pt 12):m1738–9. doi: 10.1107/S1600536811046952 (PMC3238648; doi:10.1107/S1600536811046952)
Supplement: Supplementary file 1 [file e-67-m1738-sup1.cif]

##############################################################################
#                                                                            #
# This CIF contains the data in a paper accepted for publication in          #
# Acta Crystallographica Section E. It conforms to the requirements of       #
# Notes for Authors for Acta Crystallographica Section E, and has been       #
# peer reviewed under the auspices of the IUCr Commission on Journals.       #
#                                                                            #
# Full details of the Crystallographic Information File format               #
# are given in the paper "The Crystallographic Information File (CIF):       #
# a New Standard Archive File for Crystallography" by S. R. Hall, F. H.      #
# Allen and I. D. Brown [Acta Cryst. (1991), A47, 655-685].                  #
#                                                                            #
# The current version of the core CIF dictionary is obtainable from          #
# ftp://ftp.iucr.org/pub/cif_core.dic.                                       #
#                                                                            #
# Software is freely available for graphical display of the structure(s)     #
# in this CIF. For information consult the CIF software page                 #
# http://www.iucr.org/resources/cif/software.                                #
#                                                                            #
# This file may be used for bona fide research purposes within the           #
# scientific community so long as proper attribution is given to the journal # 
# article from which it was obtained.                                        #
#                                                                            #
##############################################################################
data_global
_journal_date_recd_electronic     2011-11-04
_journal_date_accepted     2011-11-07
_journal_name_full     'Acta Crystallographica, Section E'
_journal_year     2011
_journal_volume     67
_journal_issue     12
_journal_page_first     m1738
_journal_page_last     m1739
_journal_paper_category     QM
_journal_coeditor_code     TK5013
_publ_contact_author_name     'Filipe A. Almeida Paz'
_publ_contact_author_address
;
 Department of Chemistry
 University of Aveiro
 CICECO
 3810-193 Aveiro
 Portugal
;
_publ_contact_author_email     filipe.paz@ua.pt
_publ_contact_author_fax     '+351 234 401470'
_publ_contact_author_phone     '+351 234 370200'
_publ_section_title
;\
\m-Oxido-bis[chlorido(4,4'-di-<i>tert</i>-butyl-2,2'-bipyridine-\
\k^2^<i>N</i>,<i>N</i>')dioxidomolybdenum(VI)] 0.2-hydrate
;
loop_
    _publ_author_name
    _publ_author_footnote
    _publ_author_address
    'Gomes, Ana C.' .
;
Department of Chemistry
University of Aveiro
CICECO
3810-193 Aveiro
Portugal
;
    'Fernandes, Jos\'e A.' .
;
Department of Chemistry
University of Aveiro
CICECO
3810-193 Aveiro
Portugal
;
    'Gamelas, Carla A.' .
;
Escola Superior de Tecnologia
Instituto Polit\'ecnico de Set\'ubal
2910-761 Set\'ubal
Portugal
;
    'Gon\,calves, Isabel S.' .
;
Department of Chemistry
University of Aveiro
CICECO
3810-193 Aveiro
Portugal
;
    'Almeida Paz, Filipe A.' .
;
Department of Chemistry
University of Aveiro
CICECO
3810-193 Aveiro
Portugal
;
data_I
_chemical_name_systematic
;
\m-Oxido-bis[chlorido(4,4'-di-<i>tert</i>-butyl-2,2'-bipyridine-
\k^2^<i>N</i>,<i>N</i>')dioxidomolybdenum(VI)] 0.2-hydrate
;
_chemical_name_common     ?
_chemical_formula_moiety     'C36 H48 Cl2 Mo2 N4 O5, 0.2(H2 O)'
_chemical_formula_sum     'C36 H48.40 Cl2 Mo2 N4 O5.20'
_chemical_formula_iupac     '[Mo2 Cl2 O5 (C18 H24 N2)2], 0.2H2 O'
_chemical_formula_weight     883.17
_chemical_melting_point     ?
_symmetry_cell_setting     monoclinic
_symmetry_space_group_name_H-M     'P 21/n'
_symmetry_space_group_name_Hall     '-P 2yn'
loop_
    _symmetry_equiv_pos_as_xyz
    'x, y, z'
    '-x+1/2, y+1/2, -z+1/2'
    '-x, -y, -z'
    'x-1/2, -y-1/2, z-1/2'
_cell_length_a     16.9997(7)
_cell_length_b     12.7444(6)
_cell_length_c     18.4609(8)
_cell_angle_alpha     90.00
_cell_angle_beta     99.582(2)
_cell_angle_gamma     90.00
_cell_volume     3943.8(3)
_cell_formula_units_Z     4
_cell_measurement_reflns_used     9903
_cell_measurement_theta_min     2.75
_cell_measurement_theta_max     29.08
_cell_measurement_temperature     150(2)
_exptl_crystal_description     Block
_exptl_crystal_colour     Yellow
_exptl_crystal_size_max     0.08
_exptl_crystal_size_mid     0.06
_exptl_crystal_size_min     0.03
_exptl_crystal_density_diffrn     1.487
_exptl_crystal_density_meas     ?
_exptl_crystal_density_method     'not measured'
_exptl_crystal_F_000     1808
_exptl_absorpt_coefficient_mu     0.816
_exptl_absorpt_correction_type     multi-scan
_exptl_absorpt_process_details
;
(SADABS; Sheldrick, 1997)
;
_exptl_absorpt_correction_T_min     0.9376
_exptl_absorpt_correction_T_max     0.9759
_exptl_special_details
;
;
_diffrn_ambient_temperature     150(2)
_diffrn_radiation_type     MoK\a
_diffrn_radiation_wavelength     0.71073
_diffrn_radiation_source     'fine-focus sealed tube'
_diffrn_radiation_monochromator     graphite
_diffrn_measurement_device_type     'Bruker X8 KappaCCD APEXII'
_diffrn_measurement_method     '\w and \f scans'
_diffrn_detector_area_resol_mean     ?
_diffrn_reflns_number     54239
_diffrn_reflns_av_R_equivalents     0.0501
_diffrn_reflns_av_sigmaI/netI     0.0585
_diffrn_reflns_theta_min     3.54
_diffrn_reflns_theta_max     29.13
_diffrn_reflns_theta_full     29.13
_diffrn_measured_fraction_theta_max     0.998
_diffrn_measured_fraction_theta_full     0.998
_diffrn_reflns_limit_h_min     -23
_diffrn_reflns_limit_h_max     23
_diffrn_reflns_limit_k_min     -16
_diffrn_reflns_limit_k_max     17
_diffrn_reflns_limit_l_min     -24
_diffrn_reflns_limit_l_max     25
_diffrn_standards_number     0
_diffrn_standards_interval_count     .
_diffrn_standards_interval_time     .
_diffrn_standards_decay_%     ?
_refine_special_details
;
Refinement of <i>F</i>^2^ against ALL reflections. The weighted <i>R</i>-factor
<i>wR</i> and goodness of fit <i>S</i> are based on <i>F</i>^2^, conventional
<i>R</i>-factors <i>R</i> are based on <i>F</i>, with <i>F</i> set to zero for
negative <i>F</i>^2^. The threshold expression of <i>F</i>^2^ >
\s(<i>F</i>^2^) is used only for calculating <i>R</i>-factors(gt) <i>etc</i>.
and is not relevant to the choice of reflections for refinement.
<i>R</i>-factors based on <i>F</i>^2^ are statistically about twice as large
as those based on <i>F</i>, and <i>R</i>- factors based on ALL data will be
even larger.
;
_reflns_number_total     10578
_reflns_number_gt     7469
_reflns_threshold_expression     I>2\s(I)
_refine_ls_structure_factor_coef     Fsqd
_refine_ls_matrix_type     full
_refine_ls_R_factor_all     0.0733
_refine_ls_R_factor_gt     0.0395
_refine_ls_wR_factor_gt     0.0759
_refine_ls_wR_factor_ref     0.0858
_refine_ls_goodness_of_fit_ref     1.023
_refine_ls_restrained_S_all     1.040
_refine_ls_number_reflns     10578
_refine_ls_number_parameters     463
_refine_ls_number_restraints     18
_refine_ls_hydrogen_treatment     constr
_refine_ls_weighting_scheme     calc
_refine_ls_weighting_details
         'calc w=1/[\s^2^(Fo^2^)+(0.0315P)^2^+3.4060P] where P=(Fo^2^+2Fc^2^)/3'
_atom_sites_solution_hydrogens     geom
_atom_sites_solution_primary     direct
_atom_sites_solution_secondary     difmap
_refine_ls_shift/su_max     0.001
_refine_ls_shift/su_mean     0.000
_refine_diff_density_max     0.960
_refine_diff_density_min     -0.666
_refine_ls_extinction_method     none
_refine_ls_extinction_coef     ?
loop_
    _atom_type_symbol
    _atom_type_description
    _atom_type_scat_dispersion_real
    _atom_type_scat_dispersion_imag
    _atom_type_scat_source
    'C' 'C' 0.0033 0.0016
                         'International Tables Vol C Tables 4.2.6.8 and 6.1.1.4'
    'H' 'H' 0.0000 0.0000
                         'International Tables Vol C Tables 4.2.6.8 and 6.1.1.4'
    'N' 'N' 0.0061 0.0033
                         'International Tables Vol C Tables 4.2.6.8 and 6.1.1.4'
    'O' 'O' 0.0106 0.0060
                         'International Tables Vol C Tables 4.2.6.8 and 6.1.1.4'
    'Cl' 'Cl' 0.1484 0.1585
                         'International Tables Vol C Tables 4.2.6.8 and 6.1.1.4'
    'Mo' 'Mo' -1.6832 0.6857
                         'International Tables Vol C Tables 4.2.6.8 and 6.1.1.4'
_computing_data_collection     'APEX2 (Bruker, 2006)'
_computing_cell_refinement     'SAINT-Plus (Bruker, 2006)'
_computing_data_reduction     'SAINT-Plus (Bruker, 2005)'
_computing_structure_solution     'SHELXTL (Sheldrick, 2008)'
_computing_structure_refinement     'SHELXTL (Sheldrick, 2008)'
_computing_molecular_graphics     'DIAMOND (Brandenburg, 2009)'
_computing_publication_material     'SHELXTL (Sheldrick, 2008)'
loop_
    _atom_site_type_symbol
    _atom_site_label
    _atom_site_fract_x
    _atom_site_fract_y
    _atom_site_fract_z
    _atom_site_U_iso_or_equiv
    _atom_site_adp_type
    _atom_site_calc_flag
    _atom_site_refinement_flags
    _atom_site_occupancy
    _atom_site_symmetry_multiplicity
    _atom_site_disorder_assembly
    _atom_site_disorder_group
    Mo Mo1 0.161140(13) 0.78289(2) 0.101763(13) 0.02009(7) Uani d . 1 1 . .
    Mo Mo2 0.153567(14) 0.63578(2) -0.067460(14) 0.02215(7) Uani d . 1 1 . .
    Cl Cl1 0.16494(4) 0.87386(6) 0.22163(4) 0.02652(16) Uani d . 1 1 . .
    Cl Cl2 0.21012(5) 0.51282(7) -0.14517(4) 0.03473(19) Uani d . 1 1 . .
    N N1 0.11178(12) 0.65491(18) 0.17242(13) 0.0210(5) Uani d . 1 1 . .
    N N2 0.02749(13) 0.81233(19) 0.10764(13) 0.0213(5) Uani d . 1 1 . .
    N N3 0.27507(13) 0.59963(19) 0.00696(13) 0.0223(5) Uani d . 1 1 . .
    N N4 0.14638(12) 0.48235(19) -0.00290(12) 0.0211(5) Uani d . 1 1 . .
    O O1 0.12571(10) 0.69242(15) 0.02171(10) 0.0224(4) Uani d . 1 1 . .
    O O2 0.25605(11) 0.73982(17) 0.12818(11) 0.0276(5) Uani d . 1 1 . .
    O O3 0.16755(12) 0.89784(16) 0.05679(12) 0.0311(5) Uani d . 1 1 . .
    O O4 0.06091(11) 0.61851(17) -0.11680(11) 0.0297(5) Uani d . 1 1 . .
    O O5 0.19330(13) 0.74344(18) -0.10133(12) 0.0360(5) Uani d . 1 1 . .
    C C1 0.15948(16) 0.5835(2) 0.21063(16) 0.0238(6) Uani d . 1 1 . .
    H H1 0.2115 0.5743 0.1992 0.029 Uiso calc R 1 1 . .
    C C2 0.13739(16) 0.5228(2) 0.26543(17) 0.0245(6) Uani d . 1 1 . .
    H H2 0.1739 0.4736 0.2910 0.029 Uiso calc R 1 1 . .
    C C3 0.06192(16) 0.5334(2) 0.28335(16) 0.0263(7) Uani d . 1 1 . .
    C C4 0.01067(16) 0.6030(3) 0.23986(17) 0.0297(7) Uani d . 1 1 . .
    H H4 -0.0432 0.6088 0.2472 0.036 Uiso calc R 1 1 . .
    C C5 0.03666(15) 0.6629(2) 0.18700(16) 0.0235(6) Uani d . 1 1 . .
    C C6 -0.01214(16) 0.7471(2) 0.14631(16) 0.0232(6) Uani d . 1 1 . .
    C C7 -0.09241(16) 0.7619(3) 0.14974(17) 0.0292(7) Uani d . 1 1 . .
    H H7 -0.1198 0.7126 0.1751 0.035 Uiso calc R 1 1 . .
    C C8 -0.13296(16) 0.8487(3) 0.11624(17) 0.0298(7) Uani d . 1 1 . .
    C C9 -0.09027(17) 0.9162(3) 0.07927(17) 0.0295(7) Uani d . 1 1 . .
    H H9 -0.1152 0.9770 0.0561 0.035 Uiso calc R 1 1 . .
    C C10 -0.01101(17) 0.8954(2) 0.07589(16) 0.0245(6) Uani d . 1 1 . .
    H H10 0.0171 0.9427 0.0497 0.029 Uiso calc R 1 1 . .
    C C11 0.03393(19) 0.4783(3) 0.34808(19) 0.0385(8) Uani d . 1 1 . .
    C C12 0.0029(3) 0.5616(4) 0.3962(2) 0.0777(16) Uani d . 1 1 . .
    H H12A 0.0464 0.6095 0.4158 0.117 Uiso calc R 1 1 . .
    H H12B -0.0172 0.5273 0.4370 0.117 Uiso calc R 1 1 . .
    H H12C -0.0403 0.6013 0.3666 0.117 Uiso calc R 1 1 . .
    C C13 -0.0336(2) 0.4023(4) 0.3180(2) 0.0666(14) Uani d . 1 1 . .
    H H13A -0.0763 0.4408 0.2868 0.100 Uiso calc R 1 1 . .
    H H13B -0.0547 0.3701 0.3590 0.100 Uiso calc R 1 1 . .
    H H13C -0.0129 0.3474 0.2890 0.100 Uiso calc R 1 1 . .
    C C14 0.1016(2) 0.4186(3) 0.3952(2) 0.0461(10) Uani d . 1 1 . .
    H H14A 0.1204 0.3627 0.3659 0.069 Uiso calc R 1 1 . .
    H H14B 0.0822 0.3878 0.4376 0.069 Uiso calc R 1 1 . .
    H H14C 0.1456 0.4669 0.4123 0.069 Uiso calc R 1 1 . .
    C C15 -0.22161(17) 0.8645(3) 0.1206(2) 0.0397(9) Uani d . 1 1 . .
    C C16 -0.2495(2) 0.9713(4) 0.0924(4) 0.0971(19) Uani d U 1 1 . .
    H H16A -0.3076 0.9757 0.0886 0.146 Uiso calc R 1 1 . .
    H H16B -0.2348 0.9824 0.0438 0.146 Uiso calc R 1 1 . .
    H H16C -0.2243 1.0252 0.1264 0.146 Uiso calc R 1 1 . .
    C C17 -0.2693(2) 0.7825(4) 0.0698(3) 0.0681(13) Uani d U 1 1 . .
    H H17A -0.2527 0.7118 0.0870 0.102 Uiso calc R 1 1 . .
    H H17B -0.2590 0.7920 0.0195 0.102 Uiso calc R 1 1 . .
    H H17C -0.3264 0.7914 0.0706 0.102 Uiso calc R 1 1 . .
    C C18 -0.2369(3) 0.8407(6) 0.1960(3) 0.106(2) Uani d U 1 1 . .
    H H18A -0.2121 0.8948 0.2301 0.159 Uiso calc R 1 1 . .
    H H18B -0.2142 0.7720 0.2115 0.159 Uiso calc R 1 1 . .
    H H18C -0.2946 0.8397 0.1960 0.159 Uiso calc R 1 1 . .
    C C19 0.33976(16) 0.6593(2) 0.00679(17) 0.0274(7) Uani d . 1 1 . .
    H H19 0.3352 0.7203 -0.0232 0.033 Uiso calc R 1 1 . .
    C C20 0.41289(16) 0.6358(3) 0.04836(17) 0.0279(7) Uani d . 1 1 . .
    H H20 0.4572 0.6806 0.0465 0.033 Uiso calc R 1 1 . .
    C C21 0.42233(15) 0.5476(2) 0.09269(16) 0.0241(6) Uani d . 1 1 . .
    C C22 0.35406(15) 0.4888(2) 0.09491(16) 0.0243(6) Uani d . 1 1 . .
    H H22 0.3568 0.4295 0.1265 0.029 Uiso calc R 1 1 . .
    C C23 0.28184(15) 0.5150(2) 0.05182(15) 0.0206(6) Uani d . 1 1 . .
    C C24 0.20800(15) 0.4519(2) 0.04866(15) 0.0209(6) Uani d . 1 1 . .
    C C25 0.20205(15) 0.3673(2) 0.09379(15) 0.0213(6) Uani d . 1 1 . .
    H H25 0.2459 0.3494 0.1307 0.026 Uiso calc R 1 1 . .
    C C26 0.13233(16) 0.3073(2) 0.08606(15) 0.0211(6) Uani d . 1 1 . .
    C C27 0.07065(16) 0.3385(2) 0.03097(16) 0.0234(6) Uani d . 1 1 . .
    H H27 0.0223 0.2995 0.0223 0.028 Uiso calc R 1 1 . .
    C C28 0.07950(15) 0.4252(2) -0.01084(16) 0.0232(6) Uani d . 1 1 . .
    H H28 0.0360 0.4457 -0.0473 0.028 Uiso calc R 1 1 . .
    C C29 0.50289(16) 0.5150(3) 0.13790(18) 0.0304(7) Uani d . 1 1 . .
    C C30 0.50366(18) 0.5490(3) 0.21771(19) 0.0435(9) Uani d . 1 1 . .
    H H30A 0.5534 0.5256 0.2481 0.065 Uiso calc R 1 1 . .
    H H30B 0.4582 0.5174 0.2359 0.065 Uiso calc R 1 1 . .
    H H30C 0.4999 0.6256 0.2201 0.065 Uiso calc R 1 1 . .
    C C31 0.57226(17) 0.5677(3) 0.1089(2) 0.0420(9) Uani d . 1 1 . .
    H H31A 0.5688 0.6439 0.1147 0.063 Uiso calc R 1 1 . .
    H H31B 0.5696 0.5505 0.0568 0.063 Uiso calc R 1 1 . .
    H H31C 0.6229 0.5423 0.1367 0.063 Uiso calc R 1 1 . .
    C C32 0.51307(18) 0.3958(3) 0.1352(2) 0.0428(9) Uani d . 1 1 . .
    H H32A 0.5029 0.3722 0.0840 0.064 Uiso calc R 1 1 . .
    H H32B 0.4752 0.3619 0.1624 0.064 Uiso calc R 1 1 . .
    H H32C 0.5676 0.3770 0.1575 0.064 Uiso calc R 1 1 . .
    C C33 0.12703(17) 0.2135(2) 0.13614(16) 0.0260(6) Uani d . 1 1 . .
    C C34 0.1347(2) 0.2522(3) 0.21501(17) 0.0394(9) Uani d . 1 1 . .
    H H34A 0.1857 0.2888 0.2288 0.059 Uiso calc R 1 1 . .
    H H34B 0.1325 0.1923 0.2479 0.059 Uiso calc R 1 1 . .
    H H34C 0.0908 0.3006 0.2192 0.059 Uiso calc R 1 1 . .
    C C35 0.04774(18) 0.1555(3) 0.11683(17) 0.0319(7) Uani d . 1 1 . .
    H H35A 0.0043 0.2012 0.1265 0.048 Uiso calc R 1 1 . .
    H H35B 0.0490 0.0919 0.1469 0.048 Uiso calc R 1 1 . .
    H H35C 0.0391 0.1362 0.0647 0.048 Uiso calc R 1 1 . .
    C C36 0.1950(2) 0.1374(3) 0.1283(2) 0.0459(9) Uani d . 1 1 . .
    H H36A 0.1899 0.1143 0.0771 0.069 Uiso calc R 1 1 . .
    H H36B 0.1922 0.0763 0.1601 0.069 Uiso calc R 1 1 . .
    H H36C 0.2464 0.1729 0.1428 0.069 Uiso calc R 1 1 . .
    O O1W -0.1847(9) 0.6639(13) 0.2975(10) 0.078(5) Uani d P 0.20 1 . .
loop_
    _atom_site_aniso_label
    _atom_site_aniso_U_11
    _atom_site_aniso_U_22
    _atom_site_aniso_U_33
    _atom_site_aniso_U_12
    _atom_site_aniso_U_13
    _atom_site_aniso_U_23
    Mo1 0.01580(10) 0.02716(14) 0.01656(13) -0.00222(10) 0.00054(8) -0.00064(11)
    Mo2 0.02064(11) 0.02864(15) 0.01613(13) 0.00094(10) 0.00001(9) 0.00249(11)
    Cl1 0.0231(3) 0.0348(4) 0.0201(4) -0.0005(3) -0.0010(3) -0.0053(3)
    Cl2 0.0354(4) 0.0461(5) 0.0232(4) 0.0068(4) 0.0064(3) -0.0019(4)
    N1 0.0157(10) 0.0261(14) 0.0201(13) -0.0015(9) 0.0001(9) -0.0008(10)
    N2 0.0193(11) 0.0258(14) 0.0169(13) 0.0015(9) -0.0026(9) -0.0009(10)
    N3 0.0197(11) 0.0278(14) 0.0197(13) -0.0008(10) 0.0042(9) -0.0008(10)
    N4 0.0175(10) 0.0289(14) 0.0150(12) -0.0024(9) -0.0030(9) 0.0006(10)
    O1 0.0183(9) 0.0286(12) 0.0188(11) 0.0011(8) -0.0015(8) -0.0022(8)
    O2 0.0177(9) 0.0421(13) 0.0222(11) -0.0017(9) 0.0009(8) -0.0067(9)
    O3 0.0377(12) 0.0301(12) 0.0259(12) -0.0038(9) 0.0067(10) 0.0005(9)
    O4 0.0260(10) 0.0400(13) 0.0199(11) 0.0023(9) -0.0052(8) -0.0001(9)
    O5 0.0374(12) 0.0373(14) 0.0332(13) -0.0015(10) 0.0059(10) 0.0100(11)
    C1 0.0184(12) 0.0276(17) 0.0244(16) 0.0005(11) 0.0008(11) -0.0013(13)
    C2 0.0202(13) 0.0260(16) 0.0257(17) 0.0038(11) -0.0011(12) 0.0026(13)
    C3 0.0223(13) 0.0332(18) 0.0221(16) 0.0011(12) 0.0001(12) 0.0064(13)
    C4 0.0164(13) 0.043(2) 0.0296(18) 0.0021(12) 0.0049(12) 0.0090(14)
    C5 0.0167(12) 0.0327(17) 0.0204(15) -0.0003(11) 0.0008(11) 0.0024(13)
    C6 0.0195(13) 0.0300(17) 0.0189(15) 0.0008(11) -0.0007(11) 0.0022(12)
    C7 0.0168(13) 0.044(2) 0.0259(17) 0.0010(13) 0.0016(12) 0.0048(14)
    C8 0.0201(13) 0.043(2) 0.0248(17) 0.0051(13) -0.0012(12) -0.0036(14)
    C9 0.0282(15) 0.0311(18) 0.0256(17) 0.0071(13) -0.0059(13) 0.0003(14)
    C10 0.0277(14) 0.0245(16) 0.0189(16) -0.0003(12) -0.0032(12) -0.0014(12)
    C11 0.0338(17) 0.051(2) 0.033(2) 0.0093(16) 0.0107(14) 0.0173(17)
    C12 0.107(4) 0.090(4) 0.047(3) 0.053(3) 0.043(3) 0.033(3)
    C13 0.0322(19) 0.099(4) 0.070(3) -0.011(2) 0.0104(19) 0.048(3)
    C14 0.0408(19) 0.058(3) 0.040(2) 0.0081(17) 0.0077(16) 0.0235(19)
    C15 0.0185(14) 0.059(2) 0.040(2) 0.0117(15) 0.0008(13) 0.0013(18)
    C16 0.037(2) 0.072(3) 0.186(6) 0.021(2) 0.029(3) 0.006(4)
    C17 0.0261(17) 0.096(4) 0.083(3) -0.005(2) 0.0089(19) -0.006(3)
    C18 0.048(2) 0.219(6) 0.056(3) 0.055(3) 0.023(2) 0.010(4)
    C19 0.0246(14) 0.0271(17) 0.0318(18) 0.0008(12) 0.0084(13) 0.0010(14)
    C20 0.0179(13) 0.0360(18) 0.0302(18) -0.0029(12) 0.0057(12) -0.0050(14)
    C21 0.0188(13) 0.0330(18) 0.0198(16) 0.0008(12) 0.0013(11) -0.0062(13)
    C22 0.0201(13) 0.0294(17) 0.0230(16) 0.0016(12) 0.0025(11) -0.0003(13)
    C23 0.0175(12) 0.0281(16) 0.0160(15) 0.0000(11) 0.0020(10) -0.0008(12)
    C24 0.0186(12) 0.0260(16) 0.0163(15) -0.0006(11) -0.0024(10) -0.0034(12)
    C25 0.0201(12) 0.0250(16) 0.0166(14) -0.0008(11) -0.0033(11) 0.0003(12)
    C26 0.0221(13) 0.0240(16) 0.0161(15) -0.0014(11) 0.0000(11) -0.0022(12)
    C27 0.0204(13) 0.0268(17) 0.0212(16) -0.0040(11) -0.0018(11) -0.0022(12)
    C28 0.0189(12) 0.0306(17) 0.0178(15) -0.0008(11) -0.0039(11) -0.0023(13)
    C29 0.0168(13) 0.045(2) 0.0282(18) 0.0030(13) 0.0011(12) -0.0047(15)
    C30 0.0240(15) 0.072(3) 0.031(2) 0.0066(16) -0.0046(14) -0.0089(18)
    C31 0.0182(14) 0.064(3) 0.043(2) 0.0004(15) 0.0031(14) 0.0020(19)
    C32 0.0232(15) 0.052(2) 0.051(2) 0.0094(15) -0.0012(15) -0.0005(18)
    C33 0.0273(14) 0.0306(17) 0.0182(15) -0.0062(13) -0.0013(11) 0.0023(13)
    C34 0.0481(19) 0.046(2) 0.0210(18) -0.0263(16) -0.0025(15) -0.0002(15)
    C35 0.0388(17) 0.0327(19) 0.0199(17) -0.0130(14) -0.0075(13) 0.0037(14)
    C36 0.0426(19) 0.034(2) 0.060(3) 0.0063(16) 0.0040(18) 0.0164(18)
    O1W 0.055(9) 0.079(12) 0.105(14) -0.006(8) 0.029(9) 0.015(10)
_geom_special_details
;
All e.s.d.'s (except the e.s.d. in the dihedral angle between two l.s. planes)
are estimated using the full covariance matrix. The cell e.s.d.'s are taken
into account individually in the estimation of e.s.d.'s in distances, angles
and torsion angles; correlations between e.s.d.'s in cell parameters are only
used when they are defined by crystal symmetry. An approximate (isotropic)
treatment of cell e.s.d.'s is used for estimating e.s.d.'s involving l.s.
planes.
;
loop_
    _geom_bond_atom_site_label_1
    _geom_bond_atom_site_label_2
    _geom_bond_site_symmetry_2
    _geom_bond_distance
    _geom_bond_publ_flag
    Mo1 O1 . 1.8920(19) yes
    Mo1 O2 . 1.6972(19) yes
    Mo1 O3 . 1.696(2) yes
    Mo1 N1 . 2.330(2) yes
    Mo1 N2 . 2.323(2) yes
    Mo1 Cl1 . 2.4895(8) yes
    Mo2 O1 . 1.9274(19) yes
    Mo2 O4 . 1.6975(19) yes
    Mo2 O5 . 1.694(2) yes
    Mo2 N3 . 2.328(2) yes
    Mo2 N4 . 2.304(2) yes
    Mo2 Cl2 . 2.4283(8) yes
    N1 C1 . 1.339(3) ?
    N1 C5 . 1.352(3) ?
    N2 C10 . 1.329(4) ?
    N2 C6 . 1.347(4) ?
    N3 C19 . 1.337(4) ?
    N3 C23 . 1.353(4) ?
    N4 C28 . 1.338(3) ?
    N4 C24 . 1.350(3) ?
    C1 C2 . 1.375(4) ?
    C1 H1 . 0.9500 ?
    C2 C3 . 1.384(4) ?
    C2 H2 . 0.9500 ?
    C3 C4 . 1.399(4) ?
    C3 C11 . 1.529(4) ?
    C4 C5 . 1.369(4) ?
    C4 H4 . 0.9500 ?
    C5 C6 . 1.482(4) ?
    C6 C7 . 1.389(4) ?
    C7 C8 . 1.393(4) ?
    C7 H7 . 0.9500 ?
    C8 C9 . 1.378(4) ?
    C8 C15 . 1.536(4) ?
    C9 C10 . 1.385(4) ?
    C9 H9 . 0.9500 ?
    C10 H10 . 0.9500 ?
    C11 C14 . 1.524(4) ?
    C11 C13 . 1.533(5) ?
    C11 C12 . 1.534(6) ?
    C12 H12A . 0.9800 ?
    C12 H12B . 0.9800 ?
    C12 H12C . 0.9800 ?
    C13 H13A . 0.9800 ?
    C13 H13B . 0.9800 ?
    C13 H13C . 0.9800 ?
    C14 H14A . 0.9800 ?
    C14 H14B . 0.9800 ?
    C14 H14C . 0.9800 ?
    C15 C18 . 1.490(6) ?
    C15 C16 . 1.504(6) ?
    C15 C17 . 1.541(5) ?
    C16 H16A . 0.9800 ?
    C16 H16B . 0.9800 ?
    C16 H16C . 0.9800 ?
    C17 H17A . 0.9800 ?
    C17 H17B . 0.9800 ?
    C17 H17C . 0.9800 ?
    C18 H18A . 0.9800 ?
    C18 H18B . 0.9800 ?
    C18 H18C . 0.9800 ?
    C19 C20 . 1.381(4) ?
    C19 H19 . 0.9500 ?
    C20 C21 . 1.384(4) ?
    C20 H20 . 0.9500 ?
    C21 C22 . 1.388(4) ?
    C21 C29 . 1.537(4) ?
    C22 C23 . 1.388(4) ?
    C22 H22 . 0.9500 ?
    C23 C24 . 1.484(4) ?
    C24 C25 . 1.377(4) ?
    C25 C26 . 1.397(4) ?
    C25 H25 . 0.9500 ?
    C26 C27 . 1.391(4) ?
    C26 C33 . 1.523(4) ?
    C27 C28 . 1.371(4) ?
    C27 H27 . 0.9500 ?
    C28 H28 . 0.9500 ?
    C29 C31 . 1.529(4) ?
    C29 C32 . 1.531(5) ?
    C29 C30 . 1.534(5) ?
    C30 H30A . 0.9800 ?
    C30 H30B . 0.9800 ?
    C30 H30C . 0.9800 ?
    C31 H31A . 0.9800 ?
    C31 H31B . 0.9800 ?
    C31 H31C . 0.9800 ?
    C32 H32A . 0.9800 ?
    C32 H32B . 0.9800 ?
    C32 H32C . 0.9800 ?
    C33 C34 . 1.522(4) ?
    C33 C35 . 1.526(4) ?
    C33 C36 . 1.534(4) ?
    C34 H34A . 0.9800 ?
    C34 H34B . 0.9800 ?
    C34 H34C . 0.9800 ?
    C35 H35A . 0.9800 ?
    C35 H35B . 0.9800 ?
    C35 H35C . 0.9800 ?
    C36 H36A . 0.9800 ?
    C36 H36B . 0.9800 ?
    C36 H36C . 0.9800 ?
loop_
    _geom_angle_atom_site_label_1
    _geom_angle_atom_site_label_2
    _geom_angle_atom_site_label_3
    _geom_angle_site_symmetry_1
    _geom_angle_site_symmetry_3
    _geom_angle
    _geom_angle_publ_flag
    O3 Mo1 O2 . . 106.53(10) ?
    O3 Mo1 O1 . . 100.49(9) ?
    O2 Mo1 O1 . . 101.02(9) ?
    O3 Mo1 N2 . . 91.51(9) ?
    O2 Mo1 N2 . . 158.31(9) ?
    O1 Mo1 N2 . . 87.03(8) ?
    O3 Mo1 N1 . . 159.54(9) ?
    O2 Mo1 N1 . . 91.52(9) ?
    O1 Mo1 N1 . . 85.02(8) ?
    N2 Mo1 N1 . . 68.95(8) ?
    O3 Mo1 Cl1 . . 92.21(8) ?
    O2 Mo1 Cl1 . . 90.71(7) ?
    O1 Mo1 Cl1 . . 159.37(6) ?
    N2 Mo1 Cl1 . . 76.36(6) ?
    N1 Mo1 Cl1 . . 77.70(6) ?
    O5 Mo2 O4 . . 107.35(10) ?
    O5 Mo2 O1 . . 100.46(10) ?
    O4 Mo2 O1 . . 99.73(9) ?
    O5 Mo2 N4 . . 159.56(9) ?
    O4 Mo2 N4 . . 92.48(9) ?
    O1 Mo2 N4 . . 80.46(8) ?
    O5 Mo2 N3 . . 90.52(9) ?
    O4 Mo2 N3 . . 160.69(9) ?
    O1 Mo2 N3 . . 83.69(8) ?
    N4 Mo2 N3 . . 69.21(8) ?
    O5 Mo2 Cl2 . . 94.77(8) ?
    O4 Mo2 Cl2 . . 91.29(7) ?
    O1 Mo2 Cl2 . . 157.51(6) ?
    N4 Mo2 Cl2 . . 79.53(6) ?
    N3 Mo2 Cl2 . . 79.71(6) ?
    C1 N1 C5 . . 117.1(2) ?
    C1 N1 Mo1 . . 121.85(18) ?
    C5 N1 Mo1 . . 119.91(18) ?
    C10 N2 C6 . . 118.2(2) ?
    C10 N2 Mo1 . . 121.46(19) ?
    C6 N2 Mo1 . . 120.28(18) ?
    C19 N3 C23 . . 117.9(2) ?
    C19 N3 Mo2 . . 122.4(2) ?
    C23 N3 Mo2 . . 119.71(17) ?
    C28 N4 C24 . . 117.8(2) ?
    C28 N4 Mo2 . . 121.53(18) ?
    C24 N4 Mo2 . . 120.46(18) ?
    Mo1 O1 Mo2 . . 143.50(10) ?
    N1 C1 C2 . . 123.7(3) ?
    N1 C1 H1 . . 118.2 ?
    C2 C1 H1 . . 118.2 ?
    C1 C2 C3 . . 119.9(3) ?
    C1 C2 H2 . . 120.0 ?
    C3 C2 H2 . . 120.0 ?
    C2 C3 C4 . . 116.0(3) ?
    C2 C3 C11 . . 124.3(3) ?
    C4 C3 C11 . . 119.6(3) ?
    C5 C4 C3 . . 121.2(3) ?
    C5 C4 H4 . . 119.4 ?
    C3 C4 H4 . . 119.4 ?
    N1 C5 C4 . . 121.8(3) ?
    N1 C5 C6 . . 114.9(2) ?
    C4 C5 C6 . . 123.0(3) ?
    N2 C6 C7 . . 121.4(3) ?
    N2 C6 C5 . . 115.4(2) ?
    C7 C6 C5 . . 123.1(3) ?
    C6 C7 C8 . . 120.3(3) ?
    C6 C7 H7 . . 119.8 ?
    C8 C7 H7 . . 119.8 ?
    C9 C8 C7 . . 117.0(3) ?
    C9 C8 C15 . . 123.1(3) ?
    C7 C8 C15 . . 119.9(3) ?
    C8 C9 C10 . . 120.0(3) ?
    C8 C9 H9 . . 120.0 ?
    C10 C9 H9 . . 120.0 ?
    N2 C10 C9 . . 123.0(3) ?
    N2 C10 H10 . . 118.5 ?
    C9 C10 H10 . . 118.5 ?
    C14 C11 C3 . . 111.8(3) ?
    C14 C11 C13 . . 109.9(3) ?
    C3 C11 C13 . . 108.6(3) ?
    C14 C11 C12 . . 108.4(3) ?
    C3 C11 C12 . . 108.5(3) ?
    C13 C11 C12 . . 109.8(3) ?
    C11 C12 H12A . . 109.5 ?
    C11 C12 H12B . . 109.5 ?
    H12A C12 H12B . . 109.5 ?
    C11 C12 H12C . . 109.5 ?
    H12A C12 H12C . . 109.5 ?
    H12B C12 H12C . . 109.5 ?
    C11 C13 H13A . . 109.5 ?
    C11 C13 H13B . . 109.5 ?
    H13A C13 H13B . . 109.5 ?
    C11 C13 H13C . . 109.5 ?
    H13A C13 H13C . . 109.5 ?
    H13B C13 H13C . . 109.5 ?
    C11 C14 H14A . . 109.5 ?
    C11 C14 H14B . . 109.5 ?
    H14A C14 H14B . . 109.5 ?
    C11 C14 H14C . . 109.5 ?
    H14A C14 H14C . . 109.5 ?
    H14B C14 H14C . . 109.5 ?
    C18 C15 C16 . . 114.4(4) ?
    C18 C15 C8 . . 110.3(3) ?
    C16 C15 C8 . . 110.9(3) ?
    C18 C15 C17 . . 105.9(4) ?
    C16 C15 C17 . . 107.4(4) ?
    C8 C15 C17 . . 107.5(3) ?
    C15 C16 H16A . . 109.5 ?
    C15 C16 H16B . . 109.5 ?
    H16A C16 H16B . . 109.5 ?
    C15 C16 H16C . . 109.5 ?
    H16A C16 H16C . . 109.5 ?
    H16B C16 H16C . . 109.5 ?
    C15 C17 H17A . . 109.5 ?
    C15 C17 H17B . . 109.5 ?
    H17A C17 H17B . . 109.5 ?
    C15 C17 H17C . . 109.5 ?
    H17A C17 H17C . . 109.5 ?
    H17B C17 H17C . . 109.5 ?
    C15 C18 H18A . . 109.5 ?
    C15 C18 H18B . . 109.5 ?
    H18A C18 H18B . . 109.5 ?
    C15 C18 H18C . . 109.5 ?
    H18A C18 H18C . . 109.5 ?
    H18B C18 H18C . . 109.5 ?
    N3 C19 C20 . . 122.7(3) ?
    N3 C19 H19 . . 118.7 ?
    C20 C19 H19 . . 118.7 ?
    C19 C20 C21 . . 120.7(3) ?
    C19 C20 H20 . . 119.7 ?
    C21 C20 H20 . . 119.7 ?
    C20 C21 C22 . . 116.2(3) ?
    C20 C21 C29 . . 123.0(3) ?
    C22 C21 C29 . . 120.8(3) ?
    C21 C22 C23 . . 121.1(3) ?
    C21 C22 H22 . . 119.4 ?
    C23 C22 H22 . . 119.4 ?
    N3 C23 C22 . . 121.3(3) ?
    N3 C23 C24 . . 115.0(2) ?
    C22 C23 C24 . . 123.6(3) ?
    N4 C24 C25 . . 121.7(2) ?
    N4 C24 C23 . . 115.1(2) ?
    C25 C24 C23 . . 123.2(2) ?
    C24 C25 C26 . . 120.9(2) ?
    C24 C25 H25 . . 119.6 ?
    C26 C25 H25 . . 119.6 ?
    C27 C26 C25 . . 116.2(3) ?
    C27 C26 C33 . . 123.6(2) ?
    C25 C26 C33 . . 120.1(2) ?
    C28 C27 C26 . . 120.1(3) ?
    C28 C27 H27 . . 119.9 ?
    C26 C27 H27 . . 119.9 ?
    N4 C28 C27 . . 123.3(3) ?
    N4 C28 H28 . . 118.4 ?
    C27 C28 H28 . . 118.4 ?
    C31 C29 C32 . . 109.0(3) ?
    C31 C29 C30 . . 109.2(3) ?
    C32 C29 C30 . . 109.2(3) ?
    C31 C29 C21 . . 111.2(3) ?
    C32 C29 C21 . . 110.2(3) ?
    C30 C29 C21 . . 108.1(2) ?
    C29 C30 H30A . . 109.5 ?
    C29 C30 H30B . . 109.5 ?
    H30A C30 H30B . . 109.5 ?
    C29 C30 H30C . . 109.5 ?
    H30A C30 H30C . . 109.5 ?
    H30B C30 H30C . . 109.5 ?
    C29 C31 H31A . . 109.5 ?
    C29 C31 H31B . . 109.5 ?
    H31A C31 H31B . . 109.5 ?
    C29 C31 H31C . . 109.5 ?
    H31A C31 H31C . . 109.5 ?
    H31B C31 H31C . . 109.5 ?
    C29 C32 H32A . . 109.5 ?
    C29 C32 H32B . . 109.5 ?
    H32A C32 H32B . . 109.5 ?
    C29 C32 H32C . . 109.5 ?
    H32A C32 H32C . . 109.5 ?
    H32B C32 H32C . . 109.5 ?
    C34 C33 C26 . . 108.7(3) ?
    C34 C33 C35 . . 108.2(3) ?
    C26 C33 C35 . . 112.2(2) ?
    C34 C33 C36 . . 110.4(3) ?
    C26 C33 C36 . . 108.5(3) ?
    C35 C33 C36 . . 108.8(3) ?
    C33 C34 H34A . . 109.5 ?
    C33 C34 H34B . . 109.5 ?
    H34A C34 H34B . . 109.5 ?
    C33 C34 H34C . . 109.5 ?
    H34A C34 H34C . . 109.5 ?
    H34B C34 H34C . . 109.5 ?
    C33 C35 H35A . . 109.5 ?
    C33 C35 H35B . . 109.5 ?
    H35A C35 H35B . . 109.5 ?
    C33 C35 H35C . . 109.5 ?
    H35A C35 H35C . . 109.5 ?
    H35B C35 H35C . . 109.5 ?
    C33 C36 H36A . . 109.5 ?
    C33 C36 H36B . . 109.5 ?
    H36A C36 H36B . . 109.5 ?
    C33 C36 H36C . . 109.5 ?
    H36A C36 H36C . . 109.5 ?
    H36B C36 H36C . . 109.5 ?
loop_
    _geom_torsion_atom_site_label_1
    _geom_torsion_atom_site_label_2
    _geom_torsion_atom_site_label_3
    _geom_torsion_atom_site_label_4
    _geom_torsion_site_symmetry_1
    _geom_torsion_site_symmetry_2
    _geom_torsion_site_symmetry_3
    _geom_torsion_site_symmetry_4
    _geom_torsion
    _geom_torsion_publ_flag
    O3 Mo1 N1 C1 . . . . -154.4(3) ?
    O2 Mo1 N1 C1 . . . . -2.2(2) ?
    O1 Mo1 N1 C1 . . . . 98.8(2) ?
    N2 Mo1 N1 C1 . . . . -172.5(2) ?
    Cl1 Mo1 N1 C1 . . . . -92.6(2) ?
    O3 Mo1 N1 C5 . . . . 13.1(4) ?
    O2 Mo1 N1 C5 . . . . 165.3(2) ?
    O1 Mo1 N1 C5 . . . . -93.7(2) ?
    N2 Mo1 N1 C5 . . . . -5.0(2) ?
    Cl1 Mo1 N1 C5 . . . . 74.9(2) ?
    O3 Mo1 N2 C10 . . . . 3.8(2) ?
    O2 Mo1 N2 C10 . . . . 150.5(3) ?
    O1 Mo1 N2 C10 . . . . -96.7(2) ?
    N1 Mo1 N2 C10 . . . . 177.5(2) ?
    Cl1 Mo1 N2 C10 . . . . 95.7(2) ?
    O3 Mo1 N2 C6 . . . . -173.5(2) ?
    O2 Mo1 N2 C6 . . . . -26.7(4) ?
    O1 Mo1 N2 C6 . . . . 86.1(2) ?
    N1 Mo1 N2 C6 . . . . 0.3(2) ?
    Cl1 Mo1 N2 C6 . . . . -81.6(2) ?
    O5 Mo2 N3 C19 . . . . -1.0(2) ?
    O4 Mo2 N3 C19 . . . . 157.1(3) ?
    O1 Mo2 N3 C19 . . . . -101.5(2) ?
    N4 Mo2 N3 C19 . . . . 176.4(2) ?
    Cl2 Mo2 N3 C19 . . . . 93.7(2) ?
    O5 Mo2 N3 C23 . . . . 179.7(2) ?
    O4 Mo2 N3 C23 . . . . -22.2(4) ?
    O1 Mo2 N3 C23 . . . . 79.2(2) ?
    N4 Mo2 N3 C23 . . . . -3.0(2) ?
    Cl2 Mo2 N3 C23 . . . . -85.6(2) ?
    O5 Mo2 N4 C28 . . . . -171.6(3) ?
    O4 Mo2 N4 C28 . . . . -5.4(2) ?
    O1 Mo2 N4 C28 . . . . 94.0(2) ?
    N3 Mo2 N4 C28 . . . . -179.2(2) ?
    Cl2 Mo2 N4 C28 . . . . -96.3(2) ?
    O5 Mo2 N4 C24 . . . . 13.8(4) ?
    O4 Mo2 N4 C24 . . . . 179.9(2) ?
    O1 Mo2 N4 C24 . . . . -80.6(2) ?
    N3 Mo2 N4 C24 . . . . 6.2(2) ?
    Cl2 Mo2 N4 C24 . . . . 89.1(2) ?
    O3 Mo1 O1 Mo2 . . . . 60.75(19) ?
    O2 Mo1 O1 Mo2 . . . . -48.57(19) ?
    N2 Mo1 O1 Mo2 . . . . 151.74(18) ?
    N1 Mo1 O1 Mo2 . . . . -139.15(18) ?
    Cl1 Mo1 O1 Mo2 . . . . -172.16(6) ?
    O5 Mo2 O1 Mo1 . . . . -40.34(19) ?
    O4 Mo2 O1 Mo1 . . . . -150.18(18) ?
    N4 Mo2 O1 Mo1 . . . . 118.93(18) ?
    N3 Mo2 O1 Mo1 . . . . 49.02(18) ?
    Cl2 Mo2 O1 Mo1 . . . . 91.5(2) ?
    C5 N1 C1 C2 . . . . -3.3(4) ?
    Mo1 N1 C1 C2 . . . . 164.5(2) ?
    N1 C1 C2 C3 . . . . 0.4(5) ?
    C1 C2 C3 C4 . . . . 3.8(4) ?
    C1 C2 C3 C11 . . . . -173.6(3) ?
    C2 C3 C4 C5 . . . . -5.2(5) ?
    C11 C3 C4 C5 . . . . 172.3(3) ?
    C1 N1 C5 C4 . . . . 1.8(4) ?
    Mo1 N1 C5 C4 . . . . -166.3(2) ?
    C1 N1 C5 C6 . . . . 176.7(2) ?
    Mo1 N1 C5 C6 . . . . 8.6(3) ?
    C3 C4 C5 N1 . . . . 2.6(5) ?
    C3 C4 C5 C6 . . . . -172.0(3) ?
    C10 N2 C6 C7 . . . . 3.7(4) ?
    Mo1 N2 C6 C7 . . . . -178.9(2) ?
    C10 N2 C6 C5 . . . . -173.5(2) ?
    Mo1 N2 C6 C5 . . . . 3.8(3) ?
    N1 C5 C6 N2 . . . . -8.0(4) ?
    C4 C5 C6 N2 . . . . 166.9(3) ?
    N1 C5 C6 C7 . . . . 174.8(3) ?
    C4 C5 C6 C7 . . . . -10.3(5) ?
    N2 C6 C7 C8 . . . . -3.5(5) ?
    C5 C6 C7 C8 . . . . 173.5(3) ?
    C6 C7 C8 C9 . . . . 1.2(5) ?
    C6 C7 C8 C15 . . . . -179.8(3) ?
    C7 C8 C9 C10 . . . . 0.8(5) ?
    C15 C8 C9 C10 . . . . -178.2(3) ?
    C6 N2 C10 C9 . . . . -1.7(4) ?
    Mo1 N2 C10 C9 . . . . -179.0(2) ?
    C8 C9 C10 N2 . . . . -0.6(5) ?
    C2 C3 C11 C14 . . . . 5.6(5) ?
    C4 C3 C11 C14 . . . . -171.7(3) ?
    C2 C3 C11 C13 . . . . -115.8(4) ?
    C4 C3 C11 C13 . . . . 67.0(4) ?
    C2 C3 C11 C12 . . . . 125.0(4) ?
    C4 C3 C11 C12 . . . . -52.2(4) ?
    C9 C8 C15 C18 . . . . -138.6(4) ?
    C7 C8 C15 C18 . . . . 42.5(5) ?
    C9 C8 C15 C16 . . . . -10.8(5) ?
    C7 C8 C15 C16 . . . . 170.3(4) ?
    C9 C8 C15 C17 . . . . 106.4(4) ?
    C7 C8 C15 C17 . . . . -72.6(4) ?
    C23 N3 C19 C20 . . . . 2.2(4) ?
    Mo2 N3 C19 C20 . . . . -177.1(2) ?
    N3 C19 C20 C21 . . . . 0.1(5) ?
    C19 C20 C21 C22 . . . . -2.8(4) ?
    C19 C20 C21 C29 . . . . 177.6(3) ?
    C20 C21 C22 C23 . . . . 3.2(4) ?
    C29 C21 C22 C23 . . . . -177.2(3) ?
    C19 N3 C23 C22 . . . . -1.8(4) ?
    Mo2 N3 C23 C22 . . . . 177.6(2) ?
    C19 N3 C23 C24 . . . . -179.5(3) ?
    Mo2 N3 C23 C24 . . . . -0.1(3) ?
    C21 C22 C23 N3 . . . . -1.0(4) ?
    C21 C22 C23 C24 . . . . 176.5(3) ?
    C28 N4 C24 C25 . . . . -2.3(4) ?
    Mo2 N4 C24 C25 . . . . 172.5(2) ?
    C28 N4 C24 C23 . . . . 176.7(2) ?
    Mo2 N4 C24 C23 . . . . -8.5(3) ?
    N3 C23 C24 N4 . . . . 5.4(4) ?
    C22 C23 C24 N4 . . . . -172.2(3) ?
    N3 C23 C24 C25 . . . . -175.6(3) ?
    C22 C23 C24 C25 . . . . 6.8(4) ?
    N4 C24 C25 C26 . . . . 2.1(4) ?
    C23 C24 C25 C26 . . . . -176.8(3) ?
    C24 C25 C26 C27 . . . . -0.1(4) ?
    C24 C25 C26 C33 . . . . 179.6(3) ?
    C25 C26 C27 C28 . . . . -1.7(4) ?
    C33 C26 C27 C28 . . . . 178.7(3) ?
    C24 N4 C28 C27 . . . . 0.5(4) ?
    Mo2 N4 C28 C27 . . . . -174.3(2) ?
    C26 C27 C28 N4 . . . . 1.5(5) ?
    C20 C21 C29 C31 . . . . -18.8(4) ?
    C22 C21 C29 C31 . . . . 161.6(3) ?
    C20 C21 C29 C32 . . . . -139.8(3) ?
    C22 C21 C29 C32 . . . . 40.6(4) ?
    C20 C21 C29 C30 . . . . 101.0(4) ?
    C22 C21 C29 C30 . . . . -78.6(4) ?
    C27 C26 C33 C34 . . . . -117.4(3) ?
    C25 C26 C33 C34 . . . . 62.9(3) ?
    C27 C26 C33 C35 . . . . 2.2(4) ?
    C25 C26 C33 C35 . . . . -177.4(3) ?
    C27 C26 C33 C36 . . . . 122.4(3) ?
    C25 C26 C33 C36 . . . . -57.2(4) ?
loop_
    _geom_hbond_atom_site_label_D
    _geom_hbond_atom_site_label_H
    _geom_hbond_atom_site_label_A
    _geom_hbond_site_symmetry_A
    _geom_hbond_distance_DH
    _geom_hbond_distance_HA
    _geom_hbond_distance_DA
    _geom_hbond_angle_DHA
    C27 H27 O1 3_565 0.95 2.52 3.341(3) 145
    C34 H34A Cl1 2_545 0.98 2.77 3.748(4) 174
    C35 H35A O4 3_565 0.98 2.54 3.421(4) 149
    C12 H12C O1W . 0.98 2.69 3.641(16) 163
    C18 H18B O1W . 0.98 2.10 2.970(18) 147
    O1W . Cl2 3_565 . . 3.573(18) .
    O1W . O5 4_576 . . 3.236(17) .
