# Supplementary material for: μ-Oxido-bis­[chlorido(4,4′-di-tert-butyl-2,2′-bipyridine-κ2 N,N′)dioxido­molybdenum(VI)] 0.2-hydrate
Source: Acta Crystallogr Sect E Struct Rep Online. 2011 Nov 12;67(Pt 12):m1738–9. doi: 10.1107/S1600536811046952 (PMC3238648; doi:10.1107/S1600536811046952)
Supplement: Supplementary file 2 [file e-67-m1738-Isup2.hkl]

# 
# h,k,l, Fc-squared, Fo-squared, sigma(Fo-squared) and status flag 
# 
data_I
_shelx_title ' FP11711 in P2(1)/n' 
_shelx_refln_list_code          4 
_shelx_F_calc_maximum      498.81 
_exptl_crystal_F_000      1808.00 
_reflns_d_resolution_high  0.7300 
 
loop_ 
 _symmetry_equiv_pos_as_xyz 
 'x, y, z' 
 '-x+1/2, y+1/2, -z+1/2' 
 '-x, -y, -z' 
 'x-1/2, -y-1/2, z-1/2' 
 
_cell_length_a    16.9997 
_cell_length_b    12.7444 
_cell_length_c    18.4609 
_cell_angle_alpha  90.000 
_cell_angle_beta   99.582 
_cell_angle_gamma  90.000 
 
_shelx_F_squared_multiplier     1.000 
 
loop_ 
 _refln_index_h 
 _refln_index_k 
 _refln_index_l 
 _refln_F_squared_calc 
 _refln_F_squared_meas 
 _refln_F_squared_sigma 
 _refln_observed_status 
   4   0   0    13421.17    13214.42    116.42 o 
   6   0   0    81751.30    81732.32    673.35 o 
   8   0   0      740.82      939.70     40.52 o 
  10   0   0    27562.79    27925.69    292.46 o 
  12   0   0    18373.35    18927.45    229.65 o 
  14   0   0     9251.42     8838.46    145.38 o 
  16   0   0    15640.05    15314.46    245.10 o 
  18   0   0     2717.49     2964.27    124.26 o 
  20   0   0     1404.10     1478.22     99.30 o 
  22   0   0     5171.65     4797.22    185.41 o 
   3   1   0     4682.22     4458.08     35.21 o 
   4   1   0    42200.27    43464.44    256.13 o 
   5   1   0      831.32      940.55     18.24 o 
   6   1   0     2195.91     1941.33     27.80 o 
   7   1   0        1.17       16.92     18.01 o 
   8   1   0    69403.35    71715.39    404.36 o 
   9   1   0      348.75      438.52     23.18 o 
  10   1   0    10414.45    10377.13     90.67 o 
  11   1   0     5239.43     5302.25     62.77 o 
  12   1   0     4272.39     4227.65     57.54 o 
  13   1   0      664.24      793.16     36.65 o 
  14   1   0    11227.82    11726.07    147.53 o 
  15   1   0      988.52     1176.61     54.82 o 
  16   1   0     2683.86     2739.93     84.53 o 
  17   1   0     2781.26     2927.12     87.66 o 
  18   1   0     5100.32     5018.03    109.22 o 
  19   1   0      495.98      691.41     57.94 o 
  20   1   0     6193.47     5920.40    119.98 o 
  21   1   0       58.54      222.28     52.97 o 
  22   1   0        9.71      -36.05     82.17 o 
   2   2   0    10550.62     9888.14     78.02 o 
   3   2   0     1976.03     1906.10     31.71 o 
   4   2   0    21916.69    22605.68    155.75 o 
   5   2   0     1901.22     2482.27     35.07 o 
   6   2   0     9390.48     9295.32     75.79 o 
   7   2   0      929.64     1118.12     31.25 o 
   8   2   0      692.61      981.94     29.74 o 
   9   2   0     9111.06     9490.28     77.80 o 
  10   2   0     9714.68     9735.28     88.52 o 
  11   2   0        6.94       15.43     29.23 o 
  12   2   0     4745.35     5077.82     63.97 o 
  13   2   0     1875.42     1900.26     61.00 o 
  14   2   0     4317.39     4314.11     85.22 o 
  15   2   0     1917.38     1911.88     67.32 o 
  16   2   0      842.96      928.72     67.35 o 
  17   2   0       12.90       -2.80     43.79 o 
  18   2   0      609.93      677.42     62.71 o 
  19   2   0      699.70      750.27     77.45 o 
  20   2   0       11.54       -7.77     86.50 o 
  21   2   0      308.24      310.01     56.60 o 
  22   2   0     1008.93      863.86    215.96 o 
   1   3   0      266.32      325.27     19.56 o 
   2   3   0      152.51      188.44     17.53 o 
   3   3   0     3920.68     4134.85     47.31 o 
   4   3   0     1454.35     1454.30     30.03 o 
   5   3   0    11875.58    11791.91     93.49 o 
   6   3   0     4267.38     4529.85     56.58 o 
   7   3   0     1413.32     1232.10     38.57 o 
   8   3   0     5829.74     6292.72     70.97 o 
   9   3   0      651.46      951.53     32.93 o 
  10   3   0      146.64      176.28     24.92 o 
  11   3   0      231.81      290.24     30.99 o 
  12   3   0     1053.62     1124.17     40.53 o 
  13   3   0       41.95       45.22     32.66 o 
  14   3   0      249.73      232.46     47.58 o 
  15   3   0     1823.11     1871.67     77.65 o 
  16   3   0      154.65      166.81     47.93 o 
  17   3   0        3.03      -52.50     52.50 o 
  18   3   0       38.89       -2.22     77.15 o 
  19   3   0       51.24       45.16     72.26 o 
  20   3   0       27.29      -23.55     68.87 o 
  21   3   0      891.78      953.66     87.31 o 
  22   3   0      625.82      651.48     97.56 o 
   0   4   0     6922.32     6874.80     96.05 o 
   1   4   0       10.06        1.84     16.79 o 
   2   4   0     6911.68     7137.22     66.88 o 
   3   4   0      718.59      773.61     29.05 o 
   4   4   0     4809.65     4593.49     61.17 o 
   5   4   0        8.00       23.09     18.68 o 
   6   4   0     2574.71     2465.13     46.60 o 
   7   4   0     4580.47     4716.07     65.93 o 
   8   4   0     1407.15     1688.73     42.97 o 
   9   4   0       53.34       24.41     26.33 o 
  10   4   0     2380.58     2205.76     52.09 o 
  11   4   0     1564.39     1672.13     50.98 o 
  12   4   0     1290.99     1249.55     47.62 o 
  13   4   0      883.59     1007.96     50.84 o 
  14   4   0       32.29       45.77     47.97 o 
  15   4   0      883.69      825.60     62.38 o 
  16   4   0     1159.11     1193.75     75.10 o 
  17   4   0      551.45      661.83     87.11 o 
  18   4   0      120.09       67.15     73.81 o 
  19   4   0      629.42      738.72     97.80 o 
  20   4   0       67.41      -44.64     72.38 o 
  21   4   0      229.66       81.56     71.71 o 
  22   4   0       69.44      175.47    172.77 o 
   1   5   0     2175.28     1989.09     43.50 o 
   2   5   0     3226.83     3108.18     53.22 o 
   3   5   0      799.65      625.99     39.31 o 
   4   5   0      783.60     1009.31     41.96 o 
   5   5   0       21.98       48.51     27.09 o 
   6   5   0     6040.20     5815.58     77.53 o 
   7   5   0    10448.17     9935.26    100.10 o 
   8   5   0     3544.41     3229.34     57.04 o 
   9   5   0    11119.41    10541.30    112.24 o 
  10   5   0      267.68      331.81     35.89 o 
  11   5   0       38.31       32.79     34.50 o 
  12   5   0      127.84       75.91     37.93 o 
  13   5   0     4636.74     4768.99     84.92 o 
  14   5   0     1547.34     1431.81     77.47 o 
  15   5   0     2655.40     2762.22     95.36 o 
  16   5   0       57.98       46.53     71.10 o 
  17   5   0      374.47      383.33     86.89 o 
  18   5   0      887.05      835.58     92.89 o 
  19   5   0     2452.89     2523.20    131.70 o 
  20   5   0        5.54       -4.63     74.75 o 
  21   5   0       42.68      116.54     73.61 o 
  22   5   0      178.37      181.12    142.98 o 
   0   6   0      889.58     1064.17     61.58 o 
   1   6   0    13642.56    13091.17    126.69 o 
   2   6   0      879.34      754.95     38.99 o 
   3   6   0     6804.16     6752.84     86.36 o 
   4   6   0     1012.04     1118.31     42.28 o 
   5   6   0    13803.88    13040.41    131.87 o 
   6   6   0      156.22      186.66     33.42 o 
   7   6   0    12159.58    12095.38    113.05 o 
   8   6   0      198.34      265.56     32.73 o 
   9   6   0     7681.07     7648.52     96.52 o 
  10   6   0     1270.81     1267.12     54.24 o 
  11   6   0     6902.81     6936.01    105.78 o 
  12   6   0     5387.81     5397.45     95.37 o 
  13   6   0      741.10      768.67     50.29 o 
  14   6   0      797.59      670.31     90.32 o 
  15   6   0     7611.57     7759.80    224.04 o 
  16   6   0      112.07      130.44    114.56 o 
  17   6   0     3219.12     3223.99    138.40 o 
  18   6   0      119.89      169.97    100.53 o 
  19   6   0       41.90       59.96     75.40 o 
  20   6   0      168.27      219.64     86.22 o 
  21   6   0     2760.58     2461.41    124.83 o 
   1   7   0     8143.81     7949.48     89.94 o 
   2   7   0     2569.79     2414.15     58.01 o 
   3   7   0    20135.72    18765.47    166.32 o 
   4   7   0     4191.96     4408.91     71.62 o 
   5   7   0      461.83      448.96     37.81 o 
   6   7   0       84.00       34.76     29.20 o 
   7   7   0     7236.88     7120.07     99.44 o 
   8   7   0     6275.98     6217.56     87.25 o 
   9   7   0    11154.75    11116.19    132.61 o 
  10   7   0     5016.63     4848.79     93.70 o 
  11   7   0      356.74      436.20     50.96 o 
  12   7   0      970.69     1102.49     64.61 o 
  13   7   0     5833.43     5821.13    116.45 o 
  14   7   0      423.77      601.34    103.65 o 
  15   7   0     1481.19     1497.11    130.23 o 
  16   7   0      224.99      195.70     96.34 o 
  17   7   0     2193.16     2194.56    126.76 o 
  18   7   0      382.31      552.31     93.59 o 
  19   7   0     3659.65     3564.74    149.84 o 
  20   7   0      243.80      394.40     90.79 o 
  21   7   0      530.36      637.80    196.38 o 
   0   8   0    25342.42    24411.84    285.05 o 
   1   8   0    14379.37    13983.80    134.77 o 
   2   8   0     7586.36     7771.13     98.02 o 
   3   8   0      782.26      799.42     41.09 o 
   4   8   0      392.48      394.14     38.46 o 
   5   8   0    13667.18    13640.72    150.06 o 
   6   8   0     7918.21     7340.66    136.75 o 
   7   8   0     3354.17     3344.28     76.79 o 
   8   8   0      121.25      198.58     39.07 o 
   9   8   0      651.21      578.34     52.57 o 
  10   8   0     1643.27     1622.61     75.16 o 
  11   8   0     8214.59     8104.48    145.07 o 
  12   8   0     1037.48      774.86     69.98 o 
  13   8   0      202.76      155.08     65.02 o 
  14   8   0     1074.22     1177.68     96.27 o 
  15   8   0      942.85      908.15    146.61 o 
  16   8   0     1624.53     1714.39    140.43 o 
  17   8   0     4580.76     4640.15    191.08 o 
  18   8   0      304.76      465.52     93.78 o 
  19   8   0       19.10       45.93     84.89 o 
  20   8   0     1471.27     1517.72    117.71 o 
   1   9   0     1939.99     1986.60     62.86 o 
   2   9   0     2475.66     2401.34     67.43 o 
   3   9   0     5902.44     5652.51     88.64 o 
   4   9   0     1449.30     1389.07     53.51 o 
   5   9   0      600.81      495.37     45.13 o 
   6   9   0     1204.10     1136.75     77.04 o 
   7   9   0     2850.41     2702.53     78.91 o 
   8   9   0      907.62      769.41     61.28 o 
   9   9   0     1866.29     1868.93     94.92 o 
  10   9   0      495.47      413.57     79.58 o 
  11   9   0      629.86      711.96     81.71 o 
  12   9   0     1260.56     1412.97    108.68 o 
  13   9   0     1900.04     1721.80    137.94 o 
  14   9   0      251.97      273.78     79.00 o 
  15   9   0     3050.10     2866.80    173.44 o 
  16   9   0       25.27      -41.37     99.10 o 
  17   9   0      228.67      335.44    109.61 o 
  18   9   0      604.48      589.75    102.47 o 
  19   9   0      927.46      945.97    109.47 o 
   0  10   0       43.27        3.52     66.06 o 
   1  10   0       23.06      -33.34     44.28 o 
   2  10   0        5.26      -41.98     41.98 o 
   3  10   0        9.55       70.24     42.73 o 
   4  10   0      150.00      164.83     45.67 o 
   5  10   0     3645.77     3621.16    109.47 o 
   6  10   0      519.26      482.70     62.41 o 
   7  10   0     2771.03     2696.43    106.21 o 
   8  10   0      173.08      194.89     93.66 o 
   9  10   0      131.09      146.11     74.63 o 
  10  10   0       76.78      125.42     87.49 o 
  11  10   0      501.11      548.32     96.95 o 
  12  10   0       66.38       -4.88     81.46 o 
  13  10   0     2415.76     2665.06    134.84 o 
  14  10   0        9.07      -28.03     84.46 o 
  15  10   0      257.64      179.74    110.70 o 
  16  10   0       49.07      -14.08    105.20 o 
  17  10   0     1568.14     1739.35    285.50 o 
  18  10   0      234.93      164.78    122.19 o 
   1  11   0       43.38      -51.29     93.79 o 
   2  11   0     4933.55     4849.90    307.82 o 
   3  11   0      281.90      369.55    121.49 o 
   4  11   0      959.11     1046.36    179.82 o 
   5  11   0       45.76       51.08     99.31 o 
   6  11   0       31.78       42.04     95.19 o 
   7  11   0      131.35      203.04    126.41 o 
   8  11   0     1596.92     1616.72    167.17 o 
   9  11   0      143.40      171.83     93.36 o 
  10  11   0     1278.85     1217.47    119.71 o 
  11  11   0      735.10      813.37    106.35 o 
  12  11   0     1032.40     1134.25    139.62 o 
  13  11   0       32.66       40.96     85.75 o 
  14  11   0     1228.31     1310.26    108.99 o 
  15  11   0      261.75      313.67    121.32 o 
  16  11   0       12.32     -102.53    107.63 o 
  17  11   0      474.24      406.90    125.90 o 
   0  12   0     3957.08     3606.61    326.65 o 
   1  12   0        4.96     -128.23    128.23 o 
   2  12   0     1256.51     1045.89    167.69 o 
   3  12   0      517.76      576.39    137.11 o 
   4  12   0     3052.49     3160.05    177.79 o 
   5  12   0      702.64      681.87    124.42 o 
   6  12   0     5431.04     5248.16    252.90 o 
   7  12   0        5.48     -117.80    121.26 o 
   8  12   0      138.44       78.01    128.29 o 
   9  12   0      620.82      614.60    107.42 o 
  10  12   0     3316.99     3859.65    170.51 o 
  11  12   0      212.77      396.14    100.88 o 
  12  12   0     1894.30     2167.82    139.65 o 
  13  12   0        1.57      -51.55     87.67 o 
  14  12   0      238.82      311.72     92.86 o 
  15  12   0        2.98     -111.89    111.89 o 
  16  12   0     1020.10     1273.75    219.42 o 
   1  13   0       16.50      -12.55    146.95 o 
   2  13   0     4880.91     5511.22    223.64 o 
   3  13   0      258.31      124.35    112.71 o 
   4  13   0     2268.19     2230.29    164.42 o 
   5  13   0      105.11      -13.75    233.51 o 
   6  13   0     1407.87     1700.21    182.54 o 
   7  13   0       64.58      -83.71    123.71 o 
   8  13   0     7417.82     7588.24    445.43 o 
   9  13   0      113.79      209.74    173.39 o 
  10  13   0     1075.09      962.71    179.24 o 
  11  13   0      218.68      269.92    104.02 o 
  12  13   0     2021.04     2120.80    177.38 o 
  13  13   0       54.35      -25.23     93.08 o 
  14  13   0     5283.17     5866.98    188.68 o 
  15  13   0        5.50     -150.25    150.25 o 
   0  14   0     3805.18     3838.77    375.24 o 
   1  14   0       77.40      221.99    155.97 o 
   2  14   0     1658.11     1841.37    211.86 o 
   3  14   0      462.62      561.86    129.49 o 
   4  14   0     4127.31     4064.90    263.21 o 
   5  14   0      704.40     1352.21    180.62 o 
   6  14   0     2436.73     2669.89    352.29 o 
   7  14   0        9.97      -37.76    159.27 o 
   8  14   0      205.46      116.20    145.29 o 
   9  14   0       65.48      147.02    105.56 o 
  10  14   0     1889.98     1669.13    147.68 o 
  11  14   0     1118.65     1313.38    134.68 o 
  12  14   0     1103.80     1166.95    126.82 o 
  13  14   0        0.04      239.86    134.61 o 
   1  15   0      162.48      104.54    116.49 o 
   2  15   0      802.46      612.23    194.37 o 
   3  15   0     1140.01      975.43    190.32 o 
   4  15   0     1428.58     1650.92    194.09 o 
   5  15   0       43.36      159.77    180.87 o 
   6  15   0      104.61      354.10    155.27 o 
   7  15   0      648.77      808.11    183.57 o 
   8  15   0      790.02      416.60    199.36 o 
   9  15   0       86.06       40.80    106.90 o 
  10  15   0       99.00       68.85    130.93 o 
  11  15   0       84.62      287.17    138.38 o 
   0  16   0      146.27      -48.59    248.36 o 
   1  16   0      545.92      591.57    238.91 o 
   2  16   0        0.83     -161.80    176.82 o 
   3  16   0       18.53     -136.41    182.22 o 
   4  16   0       56.88     -135.47    135.47 o 
   5  16   0      557.77      556.08    167.84 o 
   6  16   0       44.93      -22.70    148.73 o 
   7  16   0       23.39     -229.46    229.46 o 
   8  16   0       19.68      186.21    503.47 o 
   9  16   0       10.95       33.75    139.61 o 
   1  17   0       17.46      205.81    226.76 o 
   2  17   0       44.95      214.48    169.24 o 
   3  17   0        8.61     -197.07    251.06 o 
   4  17   0       13.18       83.69    259.16 o 
   5  17   0        8.97     -215.96    245.66 o 
 -23   0   1     5033.89     5455.80    391.44 o 
 -21   0   1      984.27     1151.50    163.33 o 
 -19   0   1     9061.01     8988.95    187.59 o 
 -17   0   1     8902.21     8479.12    183.26 o 
 -15   0   1     2633.91     2719.88    101.67 o 
 -13   0   1    14180.50    14516.47    193.96 o 
 -11   0   1     8592.20     8577.53    120.92 o 
  -9   0   1     8813.11     7602.38    108.75 o 
  -7   0   1    52329.21    55617.08    422.94 o 
  -5   0   1     7955.43     9425.89     86.94 o 
  -3   0   1    74711.19    76201.13    812.24 o 
   3   0   1   248813.42   265439.19   2067.35 o 
   5   0   1    50234.45    53963.23    451.18 o 
   7   0   1     7001.49     6697.20     84.85 o 
   9   0   1    40330.07    41370.08    365.89 o 
  11   0   1      838.44      914.05     54.73 o 
  13   0   1      679.76      760.44     53.54 o 
  15   0   1       17.65       61.27     57.34 o 
  17   0   1      290.07      286.97     89.73 o 
  19   0   1     2867.65     3196.61    228.98 o 
  21   0   1     1173.24     1134.04    238.91 o 
 -23   1   1     2371.42     2424.20    291.55 o 
 -22   1   1       13.97     -101.12    101.12 o 
 -21   1   1     7314.55     7047.50    238.88 o 
 -20   1   1       16.88      128.61     82.09 o 
 -19   1   1      670.20      616.94     51.93 o 
 -18   1   1     1085.96     1182.65     59.53 o 
 -17   1   1     9046.17     9068.34    128.85 o 
 -16   1   1      465.93      651.73     46.82 o 
 -15   1   1    13715.53    13856.81    156.53 o 
 -14   1   1     4918.23     4885.33     80.31 o 
 -13   1   1      561.21      643.36     38.59 o 
 -12   1   1      781.81      807.07     44.63 o 
 -11   1   1    30118.07    29588.46    241.69 o 
 -10   1   1      424.28      615.50     30.34 o 
  -9   1   1    13212.88    12971.51    104.80 o 
  -8   1   1     3776.51     3917.13     48.06 o 
  -7   1   1     2130.41     2046.14     32.86 o 
  -6   1   1      398.59      462.49     16.21 o 
  -5   1   1    74849.37    75927.62    416.48 o 
  -4   1   1     1687.61     1861.76     21.26 o 
  -3   1   1     2392.96     2288.04     22.55 o 
   3   1   1      120.65      100.37     12.54 o 
   4   1   1    37201.68    39585.05    250.90 o 
   5   1   1    29708.87    30113.79    197.07 o 
   6   1   1     1573.32     1599.60     31.51 o 
   7   1   1    39999.23    42043.14    245.77 o 
   8   1   1      891.12      993.09     32.86 o 
   9   1   1     1386.31     1505.22     36.56 o 
  10   1   1     4698.71     5076.20     58.06 o 
  11   1   1     7701.65     7776.93     78.55 o 
  12   1   1     1306.01     1312.87     43.96 o 
  13   1   1     8007.08     8055.69     88.63 o 
  14   1   1    13359.52    13339.37    128.31 o 
  15   1   1      193.93      268.11     43.25 o 
  16   1   1     1596.52     1627.20     71.76 o 
  17   1   1     5109.68     5125.70    128.17 o 
  18   1   1     1830.65     1967.48     94.93 o 
  19   1   1      963.48      894.10     84.28 o 
  20   1   1     1237.64     1185.52     98.99 o 
  21   1   1      294.53      407.30     94.61 o 
  22   1   1      711.90      818.73    121.99 o 
 -22   2   1       72.06      122.15    122.51 o 
 -21   2   1       86.68       75.83    114.06 o 
 -20   2   1       44.00      105.26     90.17 o 
 -19   2   1     1104.18     1181.56     62.83 o 
 -18   2   1       66.84       29.29     44.12 o 
 -17   2   1      554.48      586.31     51.21 o 
 -16   2   1     1968.87     1992.70     68.00 o 
 -15   2   1      430.04      378.14     52.53 o 
 -14   2   1        5.68       10.43     40.33 o 
 -13   2   1     2712.40     2728.16     67.79 o 
 -12   2   1      168.44      243.18     31.33 o 
 -11   2   1      134.93       44.62     27.66 o 
 -10   2   1     2355.06     2307.65     52.69 o 
  -9   2   1     1064.91     1002.93     33.44 o 
  -8   2   1     1025.51      932.56     27.02 o 
  -7   2   1    17431.43    17433.23    108.64 o 
  -6   2   1       68.42       28.78     14.23 o 
  -5   2   1      436.07      481.48     15.76 o 
  -4   2   1     3103.40     2555.97     28.12 o 
  -3   2   1     7802.28     8064.73     56.41 o 
  -2   2   1     1762.17     1985.69     29.81 o 
  -1   2   1    82750.41    86231.98    632.78 o 
   1   2   1    14123.54    13461.52    114.51 o 
   2   2   1    36394.14    36153.92    277.17 o 
   3   2   1     1806.97     1597.94     31.58 o 
   4   2   1     4483.41     4931.77     52.01 o 
   5   2   1     1178.39     1041.78     27.97 o 
   6   2   1    28696.76    29710.32    207.54 o 
   7   2   1     8897.79     9759.17     90.71 o 
   8   2   1     3809.52     4038.10     56.50 o 
   9   2   1     8161.48     7934.69     72.10 o 
  10   2   1    10151.36     9951.37     82.39 o 
  11   2   1      766.15      806.97     31.16 o 
  12   2   1     7974.32     8163.21     90.42 o 
  13   2   1      665.52      716.04     36.01 o 
  14   2   1      468.52      446.51     35.63 o 
  15   2   1     1228.09     1324.48     49.50 o 
  16   2   1     5087.90     5282.57    128.03 o 
  17   2   1      851.64      866.81     81.96 o 
  18   2   1     2416.69     2729.57    130.28 o 
  19   2   1      119.18      -81.05     81.05 o 
  20   2   1       38.06       -5.80     74.72 o 
  21   2   1     1472.21     1437.01    136.37 o 
  22   2   1     3255.10     3405.44    150.15 o 
 -22   3   1      169.48      348.32    134.52 o 
 -21   3   1      210.58       97.14    120.66 o 
 -20   3   1        8.84      -14.07     57.87 o 
 -19   3   1      598.82      600.51     69.40 o 
 -18   3   1        3.94       21.71     47.38 o 
 -17   3   1      958.34      863.11     58.73 o 
 -16   3   1     1029.19     1137.39     65.02 o 
 -15   3   1        0.74      -20.19     42.15 o 
 -14   3   1     2958.03     2940.03     79.76 o 
 -13   3   1       10.22       57.40     39.27 o 
 -12   3   1     2389.34     2400.32     68.64 o 
 -11   3   1      254.33      321.97     37.82 o 
 -10   3   1      892.41      992.21     35.71 o 
  -9   3   1      458.06      465.27     25.29 o 
  -8   3   1    13068.88    13021.50    101.84 o 
  -7   3   1     2588.19     3128.69     48.51 o 
  -6   3   1       17.21       -9.51     20.14 o 
  -5   3   1      365.76      502.13     20.79 o 
  -4   3   1     1407.63     1511.27     26.16 o 
  -3   3   1      774.38     1175.97     24.72 o 
  -2   3   1     3156.58     2893.44     37.12 o 
  -1   3   1       93.40       22.19     10.68 o 
   0   3   1       73.71      101.50     19.21 o 
   1   3   1     3582.25     3975.98     49.16 o 
   2   3   1    23775.11    23561.13    231.38 o 
   3   3   1      231.30      193.18     19.24 o 
   4   3   1    13771.37    14288.51    132.83 o 
   5   3   1        5.76       25.70     22.75 o 
   6   3   1     1488.44     1585.76     44.34 o 
   7   3   1      464.93      493.17     38.95 o 
   8   3   1    30083.89    29246.58    239.57 o 
   9   3   1     3926.31     4095.91     65.27 o 
  10   3   1    13803.49    13373.49    121.69 o 
  11   3   1        0.41       18.02     29.35 o 
  12   3   1      521.33      676.56     40.83 o 
  13   3   1     1944.85     2013.60     61.63 o 
  14   3   1     2773.99     2953.51     75.65 o 
  15   3   1     1100.36     1149.56     59.38 o 
  16   3   1      160.39      -56.88     62.84 o 
  17   3   1      452.39      396.33     87.28 o 
  18   3   1     1324.23     1256.29    101.78 o 
  19   3   1     1019.98     1031.82    100.09 o 
  20   3   1     1560.35     1691.96    115.42 o 
  21   3   1        5.77       84.68     87.85 o 
  22   3   1        2.71       45.90    106.26 o 
 -22   4   1      188.24      255.02    182.22 o 
 -21   4   1      192.01      320.32    129.50 o 
 -20   4   1      460.39      458.88     71.05 o 
 -19   4   1      250.70      246.66     54.65 o 
 -18   4   1      835.31      813.12     88.51 o 
 -17   4   1       13.03      -19.95     50.66 o 
 -16   4   1        1.69      -45.19     45.19 o 
 -15   4   1      147.56      118.50     49.38 o 
 -14   4   1      155.04      213.39     52.77 o 
 -13   4   1     3301.87     3035.25    108.42 o 
 -12   4   1     3794.51     3649.02     88.01 o 
 -11   4   1     1251.97     1346.55     51.00 o 
 -10   4   1        1.39       15.18     26.28 o 
  -9   4   1    16316.02    16427.05    138.89 o 
  -8   4   1     2231.17     2511.70     46.49 o 
  -7   4   1     1330.89     1328.97     35.70 o 
  -6   4   1     4493.17     4636.74     60.83 o 
  -5   4   1     1951.18     2038.33     39.54 o 
  -4   4   1      227.52      298.13     22.71 o 
  -3   4   1     6750.53     6635.98     64.04 o 
  -2   4   1      903.72      685.70     23.86 o 
  -1   4   1     1366.37     1689.17     34.48 o 
   0   4   1     8517.23     7994.32     77.35 o 
   1   4   1     5961.82     5368.34     61.15 o 
   2   4   1      330.58      375.39     21.95 o 
   3   4   1     1101.48     1343.17     36.19 o 
   4   4   1     1523.67     1649.39     39.30 o 
   5   4   1     2355.66     2330.25     49.47 o 
   6   4   1     6142.92     5984.79     79.50 o 
   7   4   1     1190.51     1235.26     43.90 o 
   8   4   1     1273.49     1285.48     41.34 o 
   9   4   1     2056.25     2010.50     48.39 o 
  10   4   1     7152.54     7401.20     89.06 o 
  11   4   1    13221.93    12448.09    136.98 o 
  12   4   1     4015.57     3754.27     77.00 o 
  13   4   1      333.12      252.42     40.86 o 
  14   4   1     5439.30     5395.74    117.21 o 
  15   4   1     1004.90     1073.16     64.90 o 
  16   4   1     1002.89     1029.42     86.68 o 
  17   4   1      241.67      284.17     72.59 o 
  18   4   1       90.68      198.90     80.45 o 
  19   4   1        0.30      -60.52     73.29 o 
  20   4   1      673.47      770.09    131.13 o 
  21   4   1      636.15      683.74     94.68 o 
  22   4   1      296.69      186.52     89.47 o 
 -22   5   1     1104.54     1151.14    214.61 o 
 -21   5   1      657.75      487.42    236.21 o 
 -20   5   1     1420.61     1341.84     90.70 o 
 -19   5   1        3.08       10.87     51.71 o 
 -18   5   1      114.30       41.90     54.93 o 
 -17   5   1     1090.27      964.73     70.05 o 
 -16   5   1     1246.18     1282.28     74.44 o 
 -15   5   1     1599.13     1459.56     75.13 o 
 -14   5   1      783.14      845.21     66.61 o 
 -13   5   1     1571.92     1572.60     75.19 o 
 -12   5   1     5645.88     5607.02    117.17 o 
 -11   5   1     1386.98     1432.81     52.19 o 
 -10   5   1     4971.03     4985.98     79.73 o 
  -9   5   1      305.89      248.59     31.52 o 
  -8   5   1     1574.64     1555.02     38.56 o 
  -7   5   1     1286.44     1180.92     39.79 o 
  -6   5   1     4876.57     4255.21     61.24 o 
  -5   5   1     7803.24     7651.24     94.45 o 
  -4   5   1     6592.18     6089.26     72.13 o 
  -3   5   1     3569.61     3995.84     58.42 o 
  -2   5   1        0.03       32.84     25.31 o 
  -1   5   1     1521.21     1282.11     36.83 o 
   0   5   1     2368.21     1936.05     44.23 o 
   1   5   1      777.47      712.01     37.81 o 
   2   5   1     1424.50     1289.90     46.47 o 
   3   5   1    11054.80    10978.43    109.09 o 
   4   5   1      903.54     1008.13     42.33 o 
   5   5   1     2411.28     2133.06     51.12 o 
   6   5   1      523.12      511.76     34.41 o 
   7   5   1     1672.72     1816.35     50.08 o 
   8   5   1      118.99      160.02     26.91 o 
   9   5   1    12971.04    13158.82    128.81 o 
  10   5   1     9860.21     9513.47    110.81 o 
  11   5   1     1808.56     1743.46     58.10 o 
  12   5   1     3729.73     3834.60     81.21 o 
  13   5   1     1182.66     1238.49     57.39 o 
  14   5   1      980.53      974.74     58.34 o 
  15   5   1     2118.38     2134.14     85.50 o 
  16   5   1     3587.43     3615.20    146.60 o 
  17   5   1      206.52      297.25     98.58 o 
  18   5   1      982.06      913.27     98.80 o 
  19   5   1     2236.29     2453.64    132.70 o 
  20   5   1      330.58      202.25     85.03 o 
  21   5   1      193.19      194.35     86.33 o 
 -21   6   1      161.98      250.73    170.07 o 
 -20   6   1     1635.08     1701.43     77.31 o 
 -19   6   1      188.30      159.11     74.03 o 
 -18   6   1     2402.80     2234.48    117.81 o 
 -17   6   1       86.06      -45.69     68.84 o 
 -16   6   1      186.70       76.12     61.60 o 
 -15   6   1        8.49       50.46     61.80 o 
 -14   6   1    11405.52    11279.89    177.50 o 
 -13   6   1       15.42       37.73     53.70 o 
 -12   6   1     4441.30     4431.07     95.62 o 
 -11   6   1      412.69      570.75     49.31 o 
 -10   6   1     3667.59     3759.52     76.19 o 
  -9   6   1      371.44      444.77     39.61 o 
  -8   6   1    19362.98    19112.08    165.79 o 
  -7   6   1        0.88       -5.86     26.12 o 
  -6   6   1      198.42      140.39     30.56 o 
  -5   6   1     2078.23     2140.29     66.18 o 
  -4   6   1    10530.13    10272.31    124.89 o 
  -3   6   1     3976.18     4119.97     64.09 o 
  -2   6   1    30186.09    29574.51    223.82 o 
  -1   6   1     1017.81      993.08     44.12 o 
   0   6   1     2381.42     2313.44     58.99 o 
   1   6   1     3869.53     3609.90     70.85 o 
   2   6   1    13409.23    12656.28    125.42 o 
   3   6   1     5915.78     6193.00     81.12 o 
   4   6   1     5885.09     5349.52     78.08 o 
   5   6   1     4859.51     5156.27     75.80 o 
   6   6   1     1439.82     1412.99     50.88 o 
   7   6   1      134.56      126.78     27.62 o 
   8   6   1    12839.64    12858.38    129.66 o 
   9   6   1     1061.86     1100.56     45.92 o 
  10   6   1      425.03      421.60     42.90 o 
  11   6   1     9021.35     8560.42    123.11 o 
  12   6   1     8189.04     7773.30    118.35 o 
  13   6   1       41.49      -32.57     50.54 o 
  14   6   1     2493.46     2429.98     90.74 o 
  15   6   1      796.70      826.03     59.01 o 
  16   6   1      432.18      395.29     87.13 o 
  17   6   1      543.92      585.62     93.23 o 
  18   6   1     2743.35     2764.31    141.33 o 
  19   6   1        4.93       71.71     80.79 o 
  20   6   1     1402.27     1414.69    148.49 o 
  21   6   1      392.06      417.63     91.94 o 
 -21   7   1      980.20      937.64    172.37 o 
 -20   7   1     1703.41     1644.76    104.04 o 
 -19   7   1      575.81      532.49     86.96 o 
 -18   7   1     2451.04     2632.06    126.96 o 
 -17   7   1      143.99      184.69     89.78 o 
 -16   7   1    12465.35    12012.63    285.44 o 
 -15   7   1      192.89      114.98     90.46 o 
 -14   7   1     1201.70     1143.83    137.62 o 
 -13   7   1      870.67      784.55     69.35 o 
 -12   7   1     6525.98     6449.93    162.62 o 
 -11   7   1    10384.34    10612.43    151.07 o 
 -10   7   1     4545.83     4567.99     94.41 o 
  -9   7   1       17.92       57.96     38.22 o 
  -8   7   1       62.42       52.96     33.78 o 
  -7   7   1        5.26      -26.86     30.09 o 
  -6   7   1    14681.96    14067.78    134.62 o 
  -5   7   1     7074.85     7110.99     91.90 o 
  -4   7   1     7978.80     7976.57     90.77 o 
  -3   7   1      466.21      540.77     33.82 o 
  -2   7   1     4869.77     4398.12     69.23 o 
  -1   7   1     2161.17     2170.93     57.30 o 
   0   7   1    35942.27    35366.45    289.33 o 
   1   7   1     7576.37     7393.06     97.50 o 
   2   7   1     1808.59     1697.76     54.60 o 
   3   7   1       56.70       72.78     31.65 o 
   4   7   1    12944.31    12711.48    123.58 o 
   5   7   1       67.70       61.28     22.33 o 
   6   7   1    21635.10    21352.99    203.51 o 
   7   7   1      733.65      771.41     43.79 o 
   8   7   1      240.26      295.09     40.61 o 
   9   7   1      782.85      852.88     47.63 o 
  10   7   1     8904.23     8738.54    127.36 o 
  11   7   1      523.90      485.49     57.85 o 
  12   7   1     4912.63     5109.56    118.52 o 
  13   7   1      605.40      655.58     77.73 o 
  14   7   1     1031.67      959.21     92.68 o 
  15   7   1       53.98      133.85     61.43 o 
  16   7   1     4336.47     4248.72    159.77 o 
  17   7   1        0.09      -75.14     75.14 o 
  18   7   1      395.69      354.50     91.88 o 
  19   7   1      184.07      141.54     87.50 o 
  20   7   1     2067.01     2082.56    134.35 o 
 -20   8   1      799.45      555.35     85.73 o 
 -19   8   1     1685.50     1503.65    110.74 o 
 -18   8   1     2573.02     2689.35    152.67 o 
 -17   8   1      171.19      147.69     93.91 o 
 -16   8   1      310.16      185.96     97.40 o 
 -15   8   1      775.10      743.81    110.10 o 
 -14   8   1     5802.26     5744.11    234.03 o 
 -13   8   1     2950.76     3126.97    162.31 o 
 -12   8   1     4316.59     4335.40    112.85 o 
 -11   8   1      250.69      243.43     58.03 o 
 -10   8   1       17.51       -7.45     48.38 o 
  -9   8   1     2763.38     2830.08     80.57 o 
  -8   8   1    13153.26    12989.09    149.35 o 
  -7   8   1      249.92      255.64     40.22 o 
  -6   8   1     1087.04     1080.53     50.39 o 
  -5   8   1      947.73      878.18     44.94 o 
  -4   8   1     3897.47     3876.15     72.53 o 
  -3   8   1     7800.78     7573.50    104.75 o 
  -2   8   1     3122.78     2545.34     70.78 o 
  -1   8   1      243.66      268.78     41.03 o 
   0   8   1     2858.92     2763.93     66.18 o 
   1   8   1     2893.50     2684.01     65.67 o 
   2   8   1    13474.59    13269.09    142.12 o 
   3   8   1     3765.17     3307.90     66.23 o 
   4   8   1    14401.52    13985.21    136.41 o 
   5   8   1     1850.04     1806.75     57.20 o 
   6   8   1      246.24      122.91     28.08 o 
   7   8   1     1161.38     1311.58     56.26 o 
   8   8   1     5237.29     5266.63     94.75 o 
   9   8   1     1532.36     1464.94     66.79 o 
  10   8   1      430.52      464.50     59.70 o 
  11   8   1      293.49      238.15     67.08 o 
  12   8   1      183.41      236.45     71.30 o 
  13   8   1      276.02      251.54     71.27 o 
  14   8   1     1988.36     1990.70    100.11 o 
  15   8   1      557.79      629.14     88.73 o 
  16   8   1     1415.15     1494.58    188.57 o 
  17   8   1      461.38      369.25     92.92 o 
  18   8   1       89.45       55.46    160.50 o 
  19   8   1      681.57      571.06    103.18 o 
  20   8   1      936.69      764.71    109.80 o 
 -19   9   1        7.16       78.30     82.09 o 
 -18   9   1       21.49      -17.26     93.62 o 
 -17   9   1     1316.71     1293.97    127.89 o 
 -16   9   1     1855.13     1600.31    137.59 o 
 -15   9   1      917.56      847.57    119.10 o 
 -14   9   1      114.75      140.83    100.77 o 
 -13   9   1      451.48      524.36    110.00 o 
 -12   9   1      585.98      542.74     71.02 o 
 -11   9   1     1745.87     1746.52     95.45 o 
 -10   9   1     2556.37     2604.11    102.53 o 
  -9   9   1       45.87       22.72     53.80 o 
  -8   9   1      262.10      188.80     53.56 o 
  -7   9   1      321.34      403.45     52.90 o 
  -6   9   1     1468.02     1424.51     79.55 o 
  -5   9   1      140.51      125.44     38.12 o 
  -4   9   1    12986.95    12798.52    155.21 o 
  -3   9   1      129.46      101.60     31.64 o 
  -2   9   1     5691.77     5596.65     96.80 o 
  -1   9   1     3894.27     3718.79     74.70 o 
   0   9   1     2357.40     2431.32     67.05 o 
   1   9   1      128.48       95.25     40.25 o 
   2   9   1     8101.86     8285.16    139.31 o 
   3   9   1     1833.43     1966.56     60.32 o 
   4   9   1       75.46       69.48     37.73 o 
   5   9   1     4624.79     4679.87     88.47 o 
   6   9   1     1814.86     1674.42     64.84 o 
   7   9   1        4.12       17.49     29.61 o 
   8   9   1     4533.97     4336.19    100.21 o 
   9   9   1      269.59      167.32     62.43 o 
  10   9   1        0.38       49.76     72.54 o 
  11   9   1     1216.17     1295.86     94.42 o 
  12   9   1     6292.37     6133.44    160.49 o 
  13   9   1      338.07      388.96     76.94 o 
  14   9   1     1668.17     1752.41    118.26 o 
  15   9   1     1060.91      854.82     97.22 o 
  16   9   1       10.56      -73.89    100.67 o 
  17   9   1      136.27       73.71     87.05 o 
  18   9   1     2017.94     1882.72    135.96 o 
  19   9   1     1095.01      947.64    116.58 o 
 -18  10   1      719.16      772.20    119.97 o 
 -17  10   1        0.93       17.62    117.38 o 
 -16  10   1      396.74      348.40    109.44 o 
 -15  10   1      266.49      312.13    110.48 o 
 -14  10   1      140.74      208.22    110.16 o 
 -13  10   1      150.90       63.11     73.84 o 
 -12  10   1      554.32      527.29     90.43 o 
 -11  10   1      133.58       36.56     80.00 o 
 -10  10   1      485.03      573.40     95.91 o 
  -9  10   1      343.78      336.20     90.74 o 
  -8  10   1      639.14      747.86    176.27 o 
  -7  10   1      802.45      749.60     85.75 o 
  -6  10   1     5222.48     4746.09    124.65 o 
  -5  10   1     4491.03     4360.95    107.89 o 
  -4  10   1      480.38      339.11     54.39 o 
  -3  10   1      170.97      210.16     51.09 o 
  -2  10   1     2125.80     2158.48     77.42 o 
  -1  10   1      506.67      300.42     49.10 o 
   0  10   1     8758.81     8680.01    121.04 o 
   1  10   1      289.58      172.43     44.92 o 
   2  10   1     2010.03     1931.89     68.09 o 
   3  10   1       27.07      -14.03     41.27 o 
   4  10   1     2464.47     2373.47     72.77 o 
   5  10   1     1610.08     1556.73     71.02 o 
   6  10   1     4187.87     4238.46    182.78 o 
   7  10   1       70.53       56.83     63.15 o 
   8  10   1      923.18     1002.97    116.14 o 
   9  10   1     1149.67     1161.58     97.64 o 
  10  10   1     3679.48     3705.27    139.77 o 
  11  10   1     2156.08     2086.60    115.32 o 
  12  10   1     2524.60     2479.51    120.51 o 
  13  10   1      260.74       94.97     89.87 o 
  14  10   1      196.55      314.51     92.42 o 
  15  10   1      769.05      583.06     95.65 o 
  16  10   1     5548.29     5702.72    287.94 o 
  17  10   1      464.30      412.39    125.39 o 
  18  10   1     1138.50     1395.24    185.08 o 
 -17  11   1      475.28      859.49    136.56 o 
 -16  11   1        0.04      -42.92    104.64 o 
 -15  11   1     1172.73     1380.24    171.98 o 
 -14  11   1     1338.78     1574.65    148.41 o 
 -13  11   1      530.18      582.98    124.65 o 
 -12  11   1      815.95      910.57    100.40 o 
 -11  11   1      877.38      890.03    103.29 o 
 -10  11   1      681.17      694.10    102.87 o 
  -9  11   1     1124.42     1111.78    108.03 o 
  -8  11   1     3711.39     3520.20    257.69 o 
  -7  11   1        9.60       25.32    176.82 o 
  -6  11   1      890.08      959.39    121.10 o 
  -5  11   1      103.50       44.49     83.61 o 
  -4  11   1      801.84      909.50    100.54 o 
  -3  11   1     2119.82     2294.47    133.61 o 
  -2  11   1     1983.55     1981.75    144.52 o 
  -1  11   1      561.84      508.28    108.39 o 
   0  11   1       86.85      125.68     85.54 o 
   1  11   1     2026.46     1911.47    146.99 o 
   2  11   1     5251.15     5643.58    219.34 o 
   3  11   1      240.16      156.97     85.92 o 
   4  11   1     2339.67     2550.70    159.76 o 
   5  11   1       17.99       47.66     85.52 o 
   6  11   1      469.44      482.57     95.18 o 
   7  11   1     2741.93     2688.10    143.24 o 
   8  11   1     3614.10     3441.61    181.27 o 
   9  11   1     2175.07     2324.02    123.75 o 
  10  11   1     1851.19     1837.56    114.19 o 
  11  11   1      231.33      134.04     80.75 o 
  12  11   1      136.18      230.68     95.17 o 
  13  11   1      643.65      367.52     99.02 o 
  14  11   1     2955.34     2981.35    164.82 o 
  15  11   1      110.83      -83.92     83.92 o 
  16  11   1      640.36      624.45    131.84 o 
  17  11   1      202.40      301.25    127.78 o 
 -16  12   1       41.03       53.86    115.69 o 
 -15  12   1      231.64      339.70    123.50 o 
 -14  12   1      103.79      -57.03    113.98 o 
 -13  12   1     2424.31     2592.60    206.90 o 
 -12  12   1       59.24      237.08     91.48 o 
 -11  12   1      883.12      802.50    105.85 o 
 -10  12   1       84.10      -41.92     97.80 o 
  -9  12   1     3768.97     4125.27    176.90 o 
  -8  12   1      223.41      281.69    136.58 o 
  -7  12   1     6663.54     7332.85    284.00 o 
  -6  12   1      319.30      379.00    130.34 o 
  -5  12   1        6.46       80.34    125.13 o 
  -4  12   1     1630.88     1482.16    140.65 o 
  -3  12   1     6247.30     6410.56    306.90 o 
  -2  12   1        7.42     -123.37    123.37 o 
  -1  12   1     2779.97     2432.92    332.05 o 
   0  12   1      201.17      122.69    159.27 o 
   1  12   1        0.87      -37.71    180.87 o 
   2  12   1      867.10      892.02    174.12 o 
   3  12   1     5142.32     5307.30    202.22 o 
   4  12   1      594.67      580.68    103.09 o 
   5  12   1     2162.75     2074.60    162.09 o 
   6  12   1     1833.31     1634.49    166.38 o 
   7  12   1     1105.76     1246.65    197.12 o 
   8  12   1      281.27      246.14    143.92 o 
   9  12   1      584.02      659.29    111.48 o 
  10  12   1     1335.73     1347.74    126.61 o 
  11  12   1      106.17       81.49    128.58 o 
  12  12   1     1514.98     1477.31    129.59 o 
  13  12   1      497.23      454.14    116.68 o 
  14  12   1       77.80      172.34     96.50 o 
  15  12   1      936.34      770.91    105.56 o 
  16  12   1      363.80      327.44    130.31 o 
 -15  13   1     3085.53     2947.36    210.74 o 
 -14  13   1       15.93      116.56    121.34 o 
 -13  13   1      396.59      695.91    150.79 o 
 -12  13   1      102.53      132.11     93.76 o 
 -11  13   1     5450.50     6047.63    196.59 o 
 -10  13   1        1.71      -46.54     90.46 o 
  -9  13   1     2607.25     3002.01    164.04 o 
  -8  13   1       37.63     -108.07    109.89 o 
  -7  13   1     1268.76     1272.12    163.26 o 
  -6  13   1       73.26      135.36    127.57 o 
  -5  13   1     8101.09     8547.08    316.59 o 
  -4  13   1      998.32      865.15    159.50 o 
  -3  13   1     3722.35     3687.14    193.99 o 
  -2  13   1        7.31     -173.73    173.73 o 
  -1  13   1     2026.36     2036.09    206.16 o 
   0  13   1       15.62     -136.23    136.23 o 
   1  13   1      881.65     1130.07    187.62 o 
   2  13   1        1.28      111.83    109.96 o 
   3  13   1      413.28      596.66    123.87 o 
   4  13   1        0.51      -62.91    111.14 o 
   5  13   1     3403.06     3468.27    247.36 o 
   6  13   1       41.86        1.49    129.69 o 
   7  13   1      578.57      390.21    147.21 o 
   8  13   1        2.54        5.62    135.50 o 
   9  13   1      659.10      693.44    116.62 o 
  10  13   1       27.28       93.54    102.94 o 
  11  13   1     4388.65     4938.84    310.16 o 
  12  13   1        8.10      172.61    106.49 o 
  13  13   1      711.01      747.63    117.85 o 
  14  13   1        4.30      -49.47     96.85 o 
  15  13   1      284.12      295.34    136.56 o 
 -13  14   1     2841.69     2959.87    224.25 o 
 -12  14   1      473.31      457.10    103.65 o 
 -11  14   1      239.49      314.68    104.47 o 
 -10  14   1      986.90     1018.63    122.83 o 
  -9  14   1     1794.53     1765.54    165.61 o 
  -8  14   1     1079.74     1065.39    149.78 o 
  -7  14   1     1687.48     2068.01    194.84 o 
  -6  14   1        6.30      -32.74    132.87 o 
  -5  14   1       14.21      -95.11    193.02 o 
  -4  14   1      879.32     1010.39    166.61 o 
  -3  14   1     3725.76     3319.53    229.46 o 
  -2  14   1      364.53      114.01    136.20 o 
  -1  14   1     1253.15     1772.96    460.27 o 
   0  14   1      416.79      494.37    523.71 o 
   1  14   1      323.05      579.56    170.77 o 
   2  14   1      424.11      411.44    128.91 o 
   3  14   1     3702.08     4291.36    466.82 o 
   4  14   1      129.59      381.48    149.16 o 
   5  14   1      513.95      539.06    265.91 o 
   6  14   1     1192.93     1376.88    371.19 o 
   7  14   1      352.42      410.37    238.91 o 
   8  14   1      576.96      634.43    360.39 o 
   9  14   1     1358.19     1631.34    144.55 o 
  10  14   1       60.63       95.55    105.14 o 
  11  14   1       29.61      -29.54    118.45 o 
  12  14   1      923.50     1041.92    165.33 o 
  13  14   1      529.94      436.90    148.24 o 
 -11  15   1      145.71      -13.95    129.65 o 
 -10  15   1      266.49       74.78    133.34 o 
  -9  15   1      536.34      428.16    146.12 o 
  -8  15   1      260.40      -13.99    186.32 o 
  -7  15   1       59.97     -116.37    116.37 o 
  -6  15   1      947.38      895.61    171.70 o 
  -5  15   1      430.90      644.29    170.07 o 
  -4  15   1      519.32      383.92    329.35 o 
  -3  15   1      130.13      115.45    383.34 o 
  -2  15   1     1033.07     1256.35    179.61 o 
  -1  15   1      382.05      204.66    178.17 o 
   0  15   1     1257.63     1283.72    202.97 o 
   1  15   1     1026.16      970.22    145.19 o 
   2  15   1      376.97      268.32    134.01 o 
   3  15   1     1220.03     1084.94    296.95 o 
   4  15   1     1351.75     1382.15    182.51 o 
   5  15   1     1698.72     1837.51    203.29 o 
   6  15   1      399.96      532.00    161.50 o 
   7  15   1     1243.57     1182.49    210.57 o 
   8  15   1      506.54      711.50    267.26 o 
   9  15   1      126.01      179.69    158.15 o 
  10  15   1      546.43      486.07    187.03 o 
  11  15   1      286.53      407.79    234.76 o 
  -9  16   1      123.16     -111.24    134.19 o 
  -8  16   1      170.82      312.76    208.15 o 
  -7  16   1      284.56      287.43    319.90 o 
  -6  16   1        3.30     -139.39    139.39 o 
  -5  16   1      194.32      249.64    154.31 o 
  -4  16   1      428.97      544.86    164.09 o 
  -3  16   1       23.68     -119.90    144.00 o 
  -2  16   1      286.77      148.48    153.35 o 
  -1  16   1      380.79      377.40    155.02 o 
   0  16   1      232.13      413.03    256.46 o 
   1  16   1      175.27      121.56    132.52 o 
   2  16   1      955.58     1304.90    193.27 o 
   3  16   1      243.92      518.95    168.73 o 
   4  16   1      209.39      264.40    161.97 o 
   5  16   1       57.48       52.21    153.07 o 
   6  16   1      177.09       61.87    183.57 o 
   7  16   1       35.77      132.28    248.36 o 
   8  16   1      142.60       47.96    195.52 o 
  -5  17   1      285.14      107.98    267.26 o 
  -4  17   1        0.23      -72.89    245.66 o 
  -3  17   1      375.75      -18.90    242.96 o 
  -2  17   1       13.76       24.30    261.86 o 
  -1  17   1      145.56      216.45    167.98 o 
   0  17   1       28.04       37.87    125.36 o 
   1  17   1      223.31       10.80    205.17 o 
   2  17   1        7.79      286.15    215.96 o 
   3  17   1      425.53      418.43    278.05 o 
   4  17   1       20.01     -232.16    232.16 o 
 -22   0   2     3374.94     4008.32    258.67 o 
 -20   0   2     2695.68     2603.69    435.98 o 
 -18   0   2      164.98      302.57    115.27 o 
 -16   0   2    13910.97    13366.41    210.18 o 
 -14   0   2     4931.61     4633.54    112.39 o 
 -12   0   2     7375.53     7851.61    113.42 o 
 -10   0   2    13229.67    13332.76    152.39 o 
  -8   0   2    16277.88    16984.38    176.47 o 
  -6   0   2        6.57       15.62     17.42 o 
  -4   0   2    27747.52    29855.35    393.27 o 
   2   0   2    19569.59    19264.28    370.80 o 
   4   0   2     6441.80     6973.84     77.87 o 
   6   0   2      299.32      295.68     28.14 o 
   8   0   2    18744.98    20258.40    211.58 o 
  10   0   2      423.22      499.47     39.32 o 
  12   0   2       24.50       36.98     40.63 o 
  14   0   2     1726.63     1897.08     77.22 o 
  16   0   2       32.79        3.17     61.67 o 
  18   0   2      828.52      814.63    132.57 o 
  20   0   2      550.97      486.81    159.27 o 
  22   0   2      326.06      582.89    129.80 o 
 -23   1   2        3.90       24.30    156.57 o 
 -22   1   2     1406.27     1382.55    174.89 o 
 -21   1   2     1028.07     1327.13    118.30 o 
 -20   1   2      722.33      970.71    180.08 o 
 -19   1   2       91.30      191.93     77.86 o 
 -18   1   2     3647.03     3846.09    147.60 o 
 -17   1   2      556.48      702.53     79.94 o 
 -16   1   2     2732.25     2623.35     66.36 o 
 -15   1   2     1043.28     1106.90     48.68 o 
 -14   1   2     4491.99     4623.85     79.02 o 
 -13   1   2     1299.40     1371.74     52.73 o 
 -12   1   2    18058.23    18553.56    159.62 o 
 -11   1   2     2413.42     2593.57     50.21 o 
 -10   1   2     1313.77     1438.45     40.00 o 
  -9   1   2     2411.36     2360.14     51.15 o 
  -8   1   2      370.49      275.85     28.43 o 
  -7   1   2     2641.53     2912.19     43.44 o 
  -6   1   2     4795.03     4652.40     45.03 o 
  -5   1   2     3812.58     3963.25     33.59 o 
  -4   1   2    11176.13    11291.85     84.96 o 
  -3   1   2    13684.15    14590.61    174.03 o 
   2   1   2      631.68      718.68     22.55 o 
   3   1   2        2.34      -12.82     12.82 o 
   4   1   2     7071.19     7046.33     56.27 o 
   5   1   2     5266.36     4993.17     50.62 o 
   6   1   2     3964.78     4318.99     50.13 o 
   7   1   2    33001.26    33577.87    233.76 o 
   8   1   2     8732.69     9113.05     83.19 o 
   9   1   2      717.66      672.27     29.90 o 
  10   1   2      590.88      659.55     28.52 o 
  11   1   2     1735.17     2013.12     42.40 o 
  12   1   2     3012.74     3042.46     60.73 o 
  13   1   2      906.43     1074.38     44.34 o 
  14   1   2     1244.62     1307.76     50.08 o 
  15   1   2     1110.49     1126.69     64.16 o 
  16   1   2     2463.14     2614.08     74.41 o 
  17   1   2     1804.40     1919.40    124.15 o 
  18   1   2      458.88      529.90     77.94 o 
  19   1   2      523.55      503.86    104.04 o 
  20   1   2      306.18      157.24     98.78 o 
  21   1   2     1586.24     1634.00    134.56 o 
  22   1   2       26.12      -66.45     87.08 o 
 -23   2   2      347.59      186.27    172.77 o 
 -22   2   2     1852.32     1994.13    197.15 o 
 -21   2   2       38.12      -84.93     90.29 o 
 -20   2   2     1744.34     1690.99    149.44 o 
 -19   2   2     1504.55     1600.25    117.38 o 
 -18   2   2      357.21      436.69     89.80 o 
 -17   2   2     4788.74     4732.24     94.15 o 
 -16   2   2      382.81      536.42     44.38 o 
 -15   2   2      242.43      235.14     40.65 o 
 -14   2   2     1689.06     1736.93     54.33 o 
 -13   2   2    18398.04    18774.45    185.94 o 
 -12   2   2     1129.82     1234.78     45.44 o 
 -11   2   2     5517.09     5408.22     78.51 o 
 -10   2   2      996.53      930.95     38.04 o 
  -9   2   2     3705.31     3471.51     62.33 o 
  -8   2   2     3386.27     3253.14     74.78 o 
  -7   2   2     6705.69     5693.62     58.83 o 
  -6   2   2     3979.81     4104.99     41.68 o 
  -5   2   2     4839.38     4599.20     40.28 o 
  -4   2   2    10264.79    10533.61     76.78 o 
  -3   2   2    41393.69    42250.95    270.33 o 
  -2   2   2    46545.85    47363.70    323.26 o 
  -1   2   2    52014.89    54450.45    424.77 o 
   0   2   2     1971.21     2092.74     40.22 o 
   1   2   2     4143.88     4225.02     51.35 o 
   2   2   2    30557.34    31851.36    228.12 o 
   3   2   2    29685.08    29532.08    215.40 o 
   4   2   2     4600.57     4804.82     55.02 o 
   5   2   2    25733.16    25331.85    200.25 o 
   6   2   2     5019.33     5480.55     64.63 o 
   7   2   2     1704.36     1752.69     41.56 o 
   8   2   2     6160.78     6657.65     79.91 o 
   9   2   2    18741.70    18700.18    164.42 o 
  10   2   2      569.10      685.36     28.31 o 
  11   2   2     2354.77     2556.51     47.01 o 
  12   2   2     3230.22     3403.56     59.66 o 
  13   2   2    11639.37    11419.52    113.11 o 
  14   2   2     1136.38     1363.29     49.93 o 
  15   2   2     2881.10     2909.06     78.43 o 
  16   2   2      277.27      343.42     56.30 o 
  17   2   2        9.35       11.33     71.56 o 
  18   2   2     3216.67     3224.85    143.87 o 
  19   2   2     2046.36     2016.64    123.21 o 
  20   2   2     1276.46     1613.79    166.58 o 
  21   2   2      963.30      916.00    115.83 o 
  22   2   2      319.22      210.00     97.64 o 
 -22   3   2      714.67      798.71    287.50 o 
 -21   3   2     2472.67     2570.53    216.38 o 
 -20   3   2      404.42      659.04    139.13 o 
 -19   3   2      121.00      419.67    121.90 o 
 -18   3   2      485.38      547.72     56.35 o 
 -17   3   2     1589.99     1451.12     59.50 o 
 -16   3   2     2776.65     2661.68     70.77 o 
 -15   3   2     1139.25     1182.08     54.56 o 
 -14   3   2      107.02      103.79     40.02 o 
 -13   3   2       66.98       69.98     40.34 o 
 -12   3   2     3103.98     3259.76     91.90 o 
 -11   3   2     9555.31     9751.77    120.50 o 
 -10   3   2    10386.47    10475.28    123.75 o 
  -9   3   2     9161.95     8612.07     98.09 o 
  -8   3   2      452.62      535.95     26.08 o 
  -7   3   2     9391.42     9611.54     81.95 o 
  -6   3   2     6262.33     6098.39     61.16 o 
  -5   3   2    17804.54    16298.28    114.72 o 
  -4   3   2      285.05      356.50     16.29 o 
  -3   3   2    25701.48    25717.14    168.28 o 
  -2   3   2    43227.84    43492.98    303.15 o 
  -1   3   2     2495.54     2329.86     39.84 o 
   0   3   2    13162.64    12109.65    151.69 o 
   1   3   2    11329.29    11161.82    108.21 o 
   2   3   2     4058.07     4783.03     60.58 o 
   3   3   2     4590.34     5008.39     54.70 o 
   4   3   2       21.65       -3.06     16.33 o 
   5   3   2    25332.40    25351.61    196.93 o 
   6   3   2    18358.76    17715.64    146.30 o 
   7   3   2    15287.93    14680.45    125.00 o 
   8   3   2      531.61      643.99     37.42 o 
   9   3   2      959.50      846.83     38.55 o 
  10   3   2     7729.82     7843.38     85.22 o 
  11   3   2    29830.73    29747.86    238.14 o 
  12   3   2     4262.65     4325.95     82.88 o 
  13   3   2     6531.42     6810.16    106.00 o 
  14   3   2     1662.88     1707.41     69.31 o 
  15   3   2     2656.46     2708.44     81.53 o 
  16   3   2     2791.27     2906.79     95.27 o 
  17   3   2     3295.12     3558.61    146.46 o 
  18   3   2     1724.89     1865.35    139.10 o 
  19   3   2       13.28      -24.73     75.36 o 
  20   3   2     2376.18     2376.77    150.72 o 
  21   3   2     1234.50     1132.20    124.61 o 
  22   3   2     3341.97     3448.46    170.09 o 
 -22   4   2        9.09      -36.31    125.06 o 
 -21   4   2       55.22      106.27    132.28 o 
 -20   4   2       97.06      167.07    118.70 o 
 -19   4   2      418.45      374.16    123.33 o 
 -18   4   2       95.34       61.84     53.82 o 
 -17   4   2      305.77      371.72     48.49 o 
 -16   4   2       89.20       86.19     44.03 o 
 -15   4   2     2536.60     2390.00     81.25 o 
 -14   4   2     1039.94      984.25     60.55 o 
 -13   4   2      654.03      695.40     54.85 o 
 -12   4   2     7360.15     7130.85    118.77 o 
 -11   4   2      251.13      313.06     40.41 o 
 -10   4   2     1178.97     1336.42     52.11 o 
  -9   4   2     7282.39     7522.66    102.13 o 
  -8   4   2    13974.97    13231.85    127.70 o 
  -7   4   2    12412.73    12736.19    107.70 o 
  -6   4   2    15535.73    15066.05    115.08 o 
  -5   4   2      792.05      947.19     28.81 o 
  -4   4   2       75.95       61.74     20.48 o 
  -3   4   2     8006.94     7813.03     72.80 o 
  -2   4   2     2139.02     1968.20     37.69 o 
  -1   4   2     5004.28     5043.03     60.25 o 
   0   4   2     2521.32     2778.64     46.17 o 
   1   4   2      760.76      981.19     32.96 o 
   2   4   2     8850.13     7758.45     86.54 o 
   3   4   2    21092.04    20828.38    174.61 o 
   4   4   2     6852.81     6117.38     80.23 o 
   5   4   2     5105.37     5251.96     78.20 o 
   6   4   2    21662.29    23806.82    203.08 o 
   7   4   2     7027.06     7012.29     85.42 o 
   8   4   2    15471.53    15205.53    155.40 o 
   9   4   2     8250.06     8528.13    107.83 o 
  10   4   2     4046.24     4036.84     72.77 o 
  11   4   2        0.87       25.09     31.97 o 
  12   4   2     6985.36     6741.61     98.87 o 
  13   4   2     3830.46     3804.52     87.32 o 
  14   4   2    13776.72    13986.79    193.29 o 
  15   4   2     4522.23     4293.94     98.41 o 
  16   4   2      535.41      651.98     54.08 o 
  17   4   2      637.23      694.89    105.12 o 
  18   4   2     2354.60     2426.33    132.55 o 
  19   4   2      879.11      827.67    102.03 o 
  20   4   2     2330.97     2487.70    139.43 o 
  21   4   2      333.53      268.79    101.74 o 
 -22   5   2      184.19      212.97    191.67 o 
 -21   5   2       26.66      101.48    123.87 o 
 -20   5   2     1175.73     1366.71    317.20 o 
 -19   5   2     1729.28     1589.34    176.82 o 
 -18   5   2       69.32        0.60     43.47 o 
 -17   5   2     3206.56     3496.05    138.03 o 
 -16   5   2      105.51       77.98     56.18 o 
 -15   5   2        7.17       21.60     56.52 o 
 -14   5   2      442.15      381.05     54.10 o 
 -13   5   2     1597.86     1624.16     71.49 o 
 -12   5   2     3137.89     3181.02     89.18 o 
 -11   5   2      241.09      233.59     47.33 o 
 -10   5   2     6060.04     6106.09    104.20 o 
  -9   5   2     5208.22     5150.43     85.72 o 
  -8   5   2       17.77      -10.70     25.46 o 
  -7   5   2     6233.01     6070.01     73.11 o 
  -6   5   2     1286.72     1164.57     35.94 o 
  -5   5   2      152.31      219.03     30.14 o 
  -4   5   2     3691.59     3271.42     73.84 o 
  -3   5   2     8528.23     7714.71     85.34 o 
  -2   5   2       50.23       56.87     25.36 o 
  -1   5   2     1489.91     1189.48     40.57 o 
   0   5   2    26144.01    25694.32    208.92 o 
   1   5   2      524.31      493.73     32.24 o 
   2   5   2      690.90      579.41     37.92 o 
   3   5   2     1552.27     1443.17     46.56 o 
   4   5   2      453.52      323.56     36.96 o 
   5   5   2     1632.33     1566.33     50.11 o 
   6   5   2     5104.65     4632.45     70.26 o 
   7   5   2     2314.69     2541.32     60.58 o 
   8   5   2      480.26      494.85     36.33 o 
   9   5   2     3189.58     3346.60     66.01 o 
  10   5   2     9695.63     9718.87    111.58 o 
  11   5   2      141.89       58.91     38.71 o 
  12   5   2    19153.36    19242.40    196.10 o 
  13   5   2       41.96      146.18     47.79 o 
  14   5   2      214.05      241.47     54.10 o 
  15   5   2     2256.70     2296.03     93.49 o 
  16   5   2     4475.07     4612.63    118.75 o 
  17   5   2      397.54      426.87     79.88 o 
  18   5   2     1090.08     1186.06    108.61 o 
  19   5   2      264.25       79.11     84.20 o 
  20   5   2     1248.50     1395.52    118.28 o 
  21   5   2      570.68      606.84    113.21 o 
 -21   6   2     3046.34     2717.98    271.31 o 
 -20   6   2      189.46      379.10    135.47 o 
 -19   6   2      500.86      486.68     66.92 o 
 -18   6   2      554.85      646.14     58.07 o 
 -17   6   2     3051.76     3034.21    101.45 o 
 -16   6   2      138.44       89.53     58.30 o 
 -15   6   2     5106.90     5019.07    118.71 o 
 -14   6   2       64.42       49.64     51.39 o 
 -13   6   2       46.81       69.77     51.12 o 
 -12   6   2     4595.65     4626.18    113.09 o 
 -11   6   2    16540.20    15623.38    205.16 o 
 -10   6   2      511.31      508.27     43.92 o 
  -9   6   2     1593.77     1768.46     55.35 o 
  -8   6   2      650.61      622.97     41.15 o 
  -7   6   2     6456.37     6156.08     80.00 o 
  -6   6   2     2838.95     3065.85     54.18 o 
  -5   6   2    20941.64    20261.77    163.40 o 
  -4   6   2     3846.61     3706.89     73.11 o 
  -3   6   2      313.79      189.28     34.88 o 
  -2   6   2     1831.04     1858.99     53.90 o 
  -1   6   2     7559.00     7728.86     95.75 o 
   0   6   2      439.89      478.36     40.72 o 
   1   6   2    19672.06    20269.88    181.57 o 
   2   6   2     2595.36     2430.68     60.13 o 
   3   6   2     1951.52     1973.09     53.75 o 
   4   6   2    20100.64    20590.63    178.17 o 
   5   6   2     4057.21     3878.54     74.86 o 
   6   6   2      772.91      790.05     41.66 o 
   7   6   2     2580.38     2414.90     63.65 o 
   8   6   2     5728.17     5790.25     87.27 o 
   9   6   2     1071.96     1281.46     50.08 o 
  10   6   2     2057.50     1947.63     60.75 o 
  11   6   2     2395.89     2373.51     78.88 o 
  12   6   2     2690.75     2409.70     85.32 o 
  13   6   2      112.74      142.80     66.62 o 
  14   6   2     2469.43     2222.18     96.64 o 
  15   6   2     1215.49     1128.83     77.77 o 
  16   6   2       11.71       69.11     57.28 o 
  17   6   2     1123.50     1062.06    107.33 o 
  18   6   2      860.47      918.30     93.43 o 
  19   6   2       20.96      -43.49     81.48 o 
  20   6   2     1345.94     1274.96    120.14 o 
  21   6   2        4.52      -87.46     95.49 o 
 -21   7   2      189.02      131.16    136.19 o 
 -20   7   2       13.38       31.04    119.86 o 
 -19   7   2     4770.16     5188.96    144.12 o 
 -18   7   2      794.01      869.89     71.60 o 
 -17   7   2      856.71      809.55     85.54 o 
 -16   7   2      699.58      760.94     73.47 o 
 -15   7   2     1900.51     1966.57     93.02 o 
 -14   7   2      118.36       18.28     63.09 o 
 -13   7   2     9869.87    10312.69    167.25 o 
 -12   7   2     1810.78     1923.81     83.86 o 
 -11   7   2      148.03      196.25     60.04 o 
 -10   7   2      319.87      361.41     39.79 o 
  -9   7   2     7202.64     7118.93    106.45 o 
  -8   7   2       64.66        7.52     36.52 o 
  -7   7   2     6749.37     6691.31     89.11 o 
  -6   7   2        1.75       57.04     30.58 o 
  -5   7   2       25.36       33.02     29.48 o 
  -4   7   2      137.20      145.34     24.41 o 
  -3   7   2     5267.34     5123.60     82.85 o 
  -2   7   2     5367.19     5539.57     83.56 o 
  -1   7   2     2158.09     2358.47     60.66 o 
   0   7   2        2.44       25.52     31.00 o 
   1   7   2      662.96      387.30     36.73 o 
   2   7   2       66.22       93.88     35.21 o 
   3   7   2    10973.45    10561.71    115.01 o 
   4   7   2        4.89      -29.56     29.56 o 
   5   7   2     3723.62     3926.74     77.20 o 
   6   7   2      143.14      174.71     34.52 o 
   7   7   2     4147.84     3990.79     75.01 o 
   8   7   2      219.79      195.58     30.62 o 
   9   7   2     8737.57     8536.11    114.27 o 
  10   7   2       27.52       86.55     44.90 o 
  11   7   2      153.90      143.24     55.67 o 
  12   7   2      100.37       26.20     67.15 o 
  13   7   2      763.26      692.92     80.20 o 
  14   7   2      137.74      108.32     67.42 o 
  15   7   2      764.39      907.10     76.77 o 
  16   7   2       35.55       78.83     58.53 o 
  17   7   2        4.61      -16.73     84.22 o 
  18   7   2        0.20       -4.45    101.42 o 
  19   7   2       39.86      -52.56     84.08 o 
  20   7   2       11.53       56.01     88.68 o 
 -20   8   2      334.31      449.04    182.22 o 
 -19   8   2      452.84      349.13     74.25 o 
 -18   8   2      581.91      395.73     90.73 o 
 -17   8   2     1237.63      972.28    106.52 o 
 -16   8   2     1927.79     1535.29    128.07 o 
 -15   8   2     5736.46     5482.15    184.79 o 
 -14   8   2       84.96      -74.76     86.86 o 
 -13   8   2      985.43      942.37     76.31 o 
 -12   8   2     2841.12     2809.00    109.55 o 
 -11   8   2     5243.93     5155.00    144.46 o 
 -10   8   2     2733.66     2664.75     79.71 o 
  -9   8   2     7582.30     7919.41    124.10 o 
  -8   8   2      993.29      988.36     54.59 o 
  -7   8   2      119.06      145.26     41.55 o 
  -6   8   2      112.80      106.60     40.88 o 
  -5   8   2     4983.49     4721.34     79.64 o 
  -4   8   2      848.71      893.51     44.79 o 
  -3   8   2     1611.75     1614.90     53.50 o 
  -2   8   2    12987.41    13177.86    144.57 o 
  -1   8   2       63.80       42.02     25.35 o 
   0   8   2        3.36       53.82     22.35 o 
   1   8   2     2707.21     2433.28     62.86 o 
   2   8   2     5005.48     4844.83     85.53 o 
   3   8   2      788.99      750.28     42.54 o 
   4   8   2     1732.11     1678.32     54.52 o 
   5   8   2     3017.83     3021.79     90.42 o 
   6   8   2      868.37      812.53     48.02 o 
   7   8   2     5354.94     5305.92     95.74 o 
   8   8   2     1362.88     1464.59     64.84 o 
   9   8   2     2682.62     2540.81    112.98 o 
  10   8   2        0.85       29.13     59.06 o 
  11   8   2      600.23      747.46     84.19 o 
  12   8   2     1105.78      973.58     88.40 o 
  13   8   2     1690.37     1675.92    104.59 o 
  14   8   2     1604.82     1668.88    102.11 o 
  15   8   2      754.48      781.32     83.55 o 
  16   8   2        5.27       28.75     60.29 o 
  17   8   2      271.97      286.46     94.24 o 
  18   8   2      789.67      877.32    111.13 o 
  19   8   2      414.62      412.66     99.27 o 
  20   8   2     1214.53     1158.21    121.59 o 
 -19   9   2      353.70      276.15     85.18 o 
 -18   9   2       99.33       17.62     86.42 o 
 -17   9   2     1178.95     1024.57    118.65 o 
 -16   9   2     1085.85     1041.61    115.33 o 
 -15   9   2      935.08      991.12    115.02 o 
 -14   9   2     2632.18     2502.86    151.12 o 
 -13   9   2      560.05      574.93    108.15 o 
 -12   9   2       14.56      -77.93    106.34 o 
 -11   9   2     1998.15     1899.92     82.79 o 
 -10   9   2     1685.82     1831.14     78.25 o 
  -9   9   2      818.08      859.96     65.95 o 
  -8   9   2      407.07      396.23     61.75 o 
  -7   9   2     2606.88     2740.54     85.58 o 
  -6   9   2     2755.93     2801.62     83.09 o 
  -5   9   2     3753.67     3947.17     87.61 o 
  -4   9   2     3502.71     3570.84     77.54 o 
  -3   9   2      399.16      379.40     41.73 o 
  -2   9   2     1333.28     1252.38     56.07 o 
  -1   9   2    11348.60    10816.86    142.80 o 
   0   9   2     7870.98     7677.59    102.61 o 
   1   9   2     7455.11     6925.55    102.24 o 
   2   9   2     1760.80     1817.45     62.39 o 
   3   9   2      222.08      243.79     40.85 o 
   4   9   2     2052.37     2046.98     63.22 o 
   5   9   2    10307.78    10541.07    137.11 o 
   6   9   2     5976.46     5812.32    102.61 o 
   7   9   2     4745.43     4916.39    103.58 o 
   8   9   2     3817.10     3392.59    102.78 o 
   9   9   2       93.16       61.82     64.30 o 
  10   9   2     1411.17     1481.75    105.52 o 
  11   9   2     2763.69     2624.73    122.78 o 
  12   9   2      620.71      614.26    101.38 o 
  13   9   2       16.02      -57.96     71.84 o 
  14   9   2       34.79      192.27     73.73 o 
  15   9   2      222.19      359.85     75.75 o 
  16   9   2     2996.12     2730.70    126.20 o 
  17   9   2     1632.07     1534.53    127.02 o 
  18   9   2      434.04      376.46    102.71 o 
  19   9   2      214.38      243.30    105.98 o 
 -19  10   2     3040.55     3416.93    149.01 o 
 -18  10   2        6.42       98.42     93.86 o 
 -17  10   2      740.89      677.88    111.41 o 
 -16  10   2      104.07      216.18     99.17 o 
 -15  10   2      637.44      346.45    105.11 o 
 -14  10   2     1467.96     1500.68    136.40 o 
 -13  10   2     5479.18     5258.34    201.21 o 
 -12  10   2     1328.09     1132.71    128.60 o 
 -11  10   2      841.93      790.60     76.37 o 
 -10  10   2      163.52      169.53     68.03 o 
  -9  10   2     2701.51     2847.23    175.93 o 
  -8  10   2     7663.13     7372.14    160.05 o 
  -7  10   2     2614.82     2710.27    103.02 o 
  -6  10   2     2423.61     2430.10     97.10 o 
  -5  10   2      807.89      739.99     65.03 o 
  -4  10   2     1132.89     1155.42     60.27 o 
  -3  10   2    10215.47     9987.33    140.53 o 
  -2  10   2     3528.62     3607.12     99.88 o 
  -1  10   2     8225.85     8215.54    136.24 o 
   0  10   2        2.78      -44.45     44.45 o 
   1  10   2     1367.30     1265.28     59.93 o 
   2  10   2     2907.94     2728.30     77.72 o 
   3  10   2    14392.47    13951.46    153.83 o 
   4  10   2     1719.05     1626.55     68.51 o 
   5  10   2     2650.74     2518.89     96.96 o 
   6  10   2      868.34      816.99    105.69 o 
   7  10   2      531.59      847.77    101.08 o 
   8  10   2     2456.89     2783.13    140.00 o 
   9  10   2     4168.02     4285.06    162.53 o 
  10  10   2      713.06      819.27     93.92 o 
  11  10   2      412.46      511.33     91.63 o 
  12  10   2      155.23      181.80     78.10 o 
  13  10   2     2005.30     1840.87    111.78 o 
  14  10   2     3720.87     3837.03    188.79 o 
  15  10   2     2802.76     2796.71    148.58 o 
  16  10   2      113.03      151.04     90.79 o 
  17  10   2        2.24      -61.90     92.09 o 
  18  10   2      139.79      320.79    103.86 o 
 -18  11   2      538.49      516.05    112.73 o 
 -17  11   2      464.02      438.09    109.51 o 
 -16  11   2      165.43      312.46    142.37 o 
 -15  11   2     1790.14     1601.71    180.91 o 
 -14  11   2      227.73      376.95    114.64 o 
 -13  11   2      192.21      271.18    111.61 o 
 -12  11   2      868.97      765.25    124.55 o 
 -11  11   2     4375.66     4467.98    157.19 o 
 -10  11   2       79.83       15.68     80.89 o 
  -9  11   2     3479.54     3571.45    151.66 o 
  -8  11   2      414.27      186.31    105.87 o 
  -7  11   2      798.07      627.58    279.63 o 
  -6  11   2     3482.35     2974.83    194.09 o 
  -5  11   2    19215.43    20034.57    451.41 o 
  -4  11   2      380.34      304.80     88.40 o 
  -3  11   2     4781.66     4940.78    168.94 o 
  -2  11   2      479.23      494.32     97.06 o 
  -1  11   2     1330.00     1134.95    108.27 o 
   0  11   2      155.25       96.10     88.91 o 
   1  11   2     7124.29     7922.25    251.96 o 
   2  11   2       41.77      134.24    110.25 o 
   3  11   2      185.72      122.18     85.51 o 
   4  11   2       64.19       52.51    110.70 o 
   5  11   2     3554.46     3535.81    156.78 o 
   6  11   2     1912.72     1554.75    119.61 o 
   7  11   2     6067.23     6275.57    195.09 o 
   8  11   2      146.60        5.78     99.54 o 
   9  11   2      664.34      663.59     97.70 o 
  10  11   2     1452.08     1398.50    109.52 o 
  11  11   2     6775.54     7109.71    186.75 o 
  12  11   2     1169.08     1047.56    119.33 o 
  13  11   2     1802.53     1753.94    114.54 o 
  14  11   2       53.56      230.58    105.27 o 
  15  11   2      142.52      221.78    135.21 o 
  16  11   2      827.85      807.11    108.54 o 
  17  11   2     2757.10     2824.16    166.48 o 
 -16  12   2      359.26      164.21    110.82 o 
 -15  12   2       60.46      -29.58    125.96 o 
 -14  12   2      438.21      242.31    115.07 o 
 -13  12   2     1672.98     1667.29    154.75 o 
 -12  12   2       54.50       94.94    114.82 o 
 -11  12   2      259.62      224.21     89.91 o 
 -10  12   2      386.28      319.38     94.32 o 
  -9  12   2      800.21      901.03    106.87 o 
  -8  12   2      216.45      263.03    111.61 o 
  -7  12   2     3396.27     3350.82    260.40 o 
  -6  12   2      640.98      771.54    139.87 o 
  -5  12   2     1084.75      812.31    143.94 o 
  -4  12   2     3540.84     3550.59    219.97 o 
  -3  12   2     1731.49     1771.30    217.70 o 
  -2  12   2      232.26      309.87    126.49 o 
  -1  12   2     1400.82     1676.00    151.34 o 
   0  12   2      428.05      364.74    118.31 o 
   1  12   2       31.62       58.77    105.29 o 
   2  12   2     1346.14     1356.31    158.07 o 
   3  12   2     4189.04     4409.65    344.06 o 
   4  12   2      997.90      910.06    109.63 o 
   5  12   2      993.67      887.29    109.38 o 
   6  12   2      218.39      182.03     97.61 o 
   7  12   2      587.84      821.36    179.91 o 
   8  12   2      113.95      -41.28    101.06 o 
   9  12   2     4568.00     4623.95    211.97 o 
  10  12   2       52.86       39.22     82.95 o 
  11  12   2      628.99      768.10    139.44 o 
  12  12   2      308.62      332.66     88.33 o 
  13  12   2     1804.99     1914.28    143.16 o 
  14  12   2       57.36      -70.01    128.97 o 
  15  12   2     1556.77     1278.78    123.78 o 
  16  12   2       90.70      -20.46    123.80 o 
 -15  13   2        9.97      140.95    147.49 o 
 -14  13   2      586.54      843.91    150.55 o 
 -13  13   2       27.65       22.36    116.05 o 
 -12  13   2     1773.04     1819.42    165.91 o 
 -11  13   2       71.76       -3.30     86.91 o 
 -10  13   2       91.99       -2.40     92.65 o 
  -9  13   2       83.29       71.94     92.30 o 
  -8  13   2     2575.63     2960.68    184.70 o 
  -7  13   2     1001.67     1016.50    137.38 o 
  -6  13   2      204.85      282.27    130.93 o 
  -5  13   2      161.87      -78.79    194.37 o 
  -4  13   2      106.78       35.25    240.26 o 
  -3  13   2     1255.57      935.53    156.75 o 
  -2  13   2     2738.98     2730.34    230.08 o 
  -1  13   2      453.44      385.65    232.16 o 
   0  13   2       10.53     -104.46    138.38 o 
   1  13   2       70.51      180.31    150.22 o 
   2  13   2      293.21      318.37     99.89 o 
   3  13   2      326.08      341.58    118.45 o 
   4  13   2      932.44     1055.47    119.02 o 
   5  13   2      550.01      537.40    129.03 o 
   6  13   2       96.60      -27.38    101.67 o 
   7  13   2        0.37      -10.31    103.72 o 
   8  13   2       29.41        2.70    106.33 o 
   9  13   2        9.55      -54.53     90.37 o 
  10  13   2        2.97       85.93    104.66 o 
  11  13   2        3.41      -99.88     99.88 o 
  12  13   2      406.39      616.82    117.95 o 
  13  13   2       10.29      146.99    116.11 o 
  14  13   2      313.16      324.69    142.07 o 
 -13  14   2       56.74      -13.08    120.66 o 
 -12  14   2      492.10      574.73    140.14 o 
 -11  14   2     1544.01     1595.55    160.53 o 
 -10  14   2     1930.51     2058.64    140.28 o 
  -9  14   2        2.36      -39.34     93.52 o 
  -8  14   2       80.07      -82.21    118.06 o 
  -7  14   2     1035.27     1225.28    150.99 o 
  -6  14   2      745.25      734.24    152.37 o 
  -5  14   2     1573.91     1579.69    176.41 o 
  -4  14   2     1015.12      697.13    195.72 o 
  -3  14   2      458.26      602.90    151.78 o 
  -2  14   2      179.42       61.25    132.29 o 
  -1  14   2     2324.98     2583.47    313.15 o 
   0  14   2     1098.09      870.71    181.69 o 
   1  14   2      102.93      -63.02    143.35 o 
   2  14   2      151.69      161.38    117.54 o 
   3  14   2      481.66      612.23    130.79 o 
   4  14   2      203.02      141.01    117.60 o 
   5  14   2      603.32      577.98    156.26 o 
   6  14   2      189.65       59.61    138.12 o 
   7  14   2        8.97       97.76    140.74 o 
   8  14   2      108.11       29.22    141.95 o 
   9  14   2      929.52     1089.45    143.29 o 
  10  14   2       16.41      171.75    135.99 o 
  11  14   2      237.43      259.87    222.49 o 
  12  14   2      251.93      254.86    136.69 o 
  13  14   2        7.37      204.02    178.43 o 
 -11  15   2       77.59      -31.60    129.46 o 
 -10  15   2        6.34      -69.54    114.17 o 
  -9  15   2      966.48     1194.87    128.53 o 
  -8  15   2      448.50      500.69    136.82 o 
  -7  15   2      498.73      527.94    158.71 o 
  -6  15   2      390.63      470.27    149.17 o 
  -5  15   2      697.40      486.62    154.09 o 
  -4  15   2       85.27       75.82    140.06 o 
  -3  15   2     1551.08     1692.32    192.60 o 
  -2  15   2      131.38     -132.29    132.29 o 
  -1  15   2       53.57      -75.36    131.80 o 
   0  15   2      532.79      639.79    259.16 o 
   1  15   2     2489.56     2497.33    182.82 o 
   2  15   2      107.33        5.17    119.76 o 
   3  15   2      610.89     1142.11    176.94 o 
   4  15   2     1334.30     1369.38    197.18 o 
   5  15   2       29.43     -112.60    191.67 o 
   6  15   2      499.82      494.39    210.57 o 
   7  15   2     1178.31     1391.22    194.37 o 
   8  15   2       91.52      137.98    151.78 o 
   9  15   2       10.86      -41.84    165.60 o 
  10  15   2      665.11      516.73    157.65 o 
  11  15   2      681.90      738.87    198.97 o 
  -9  16   2        4.37      304.24    156.72 o 
  -8  16   2      447.29      321.16    199.66 o 
  -7  16   2      505.91      398.19    233.51 o 
  -6  16   2       13.10      -57.28    328.00 o 
  -5  16   2        2.82       58.23    142.54 o 
  -4  16   2      515.66      276.51    160.01 o 
  -3  16   2      306.67      107.48    149.16 o 
  -2  16   2      674.39      638.08    165.31 o 
  -1  16   2      351.56      423.91    240.26 o 
   0  16   2       11.20      -97.18    229.46 o 
   1  16   2        0.17     -140.73    140.73 o 
   2  16   2     2072.38     1826.57    299.65 o 
   3  16   2      513.87      796.75    183.48 o 
   4  16   2      642.53      334.68    218.66 o 
   5  16   2      281.10      673.10    173.72 o 
   6  16   2      231.49      263.15    302.35 o 
   7  16   2       63.56       89.09    251.06 o 
   8  16   2     1437.79     1382.17    313.15 o 
  -5  17   2      110.42      655.99    288.85 o 
  -4  17   2      668.72      958.34    286.15 o 
  -3  17   2        9.58     -245.66    245.66 o 
  -2  17   2      529.17      583.10    280.75 o 
  -1  17   2      224.67       91.78    259.16 o 
   0  17   2     1822.40     1992.31    225.41 o 
   1  17   2       28.41       20.53    305.05 o 
   2  17   2      903.44      831.46    253.76 o 
   3  17   2       41.62       86.39    213.26 o 
   4  17   2     1250.92     1897.79    353.64 o 
 -23   0   3     2553.48     2502.49    294.25 o 
 -21   0   3       23.89       93.28    112.85 o 
 -19   0   3      310.94      226.31    126.88 o 
 -17   0   3      422.74      273.47     95.25 o 
 -15   0   3       56.84       86.64     75.68 o 
 -13   0   3     1676.24     1521.81     73.59 o 
 -11   0   3     1163.62     1303.04    105.47 o 
  -9   0   3     2901.55     3581.93    106.30 o 
  -7   0   3     6614.42     6540.00    104.98 o 
  -5   0   3     3164.55     3492.65    123.31 o 
  -3   0   3    25642.31    26379.64    353.50 o 
   1   0   3     1457.79     1192.44     40.60 o 
   3   0   3    33111.63    35695.55    323.42 o 
   5   0   3    10166.40    10507.24    126.61 o 
   7   0   3     4916.91     5469.35     87.54 o 
   9   0   3      138.35       97.44     33.93 o 
  11   0   3      171.29      119.52     36.45 o 
  13   0   3      371.80      390.32     54.87 o 
  15   0   3     6576.72     6451.60    172.61 o 
  17   0   3      187.17      174.03     79.21 o 
  19   0   3     1426.68     1495.40    164.13 o 
  21   0   3     2119.46     2422.92    198.32 o 
 -23   1   3       16.94       10.48     94.84 o 
 -22   1   3      328.23      343.17     93.92 o 
 -21   1   3      313.84      383.66     91.12 o 
 -20   1   3      556.67      408.20     89.14 o 
 -19   1   3      458.61      548.79    116.89 o 
 -18   1   3      882.60      998.97    120.79 o 
 -17   1   3       13.74      -57.57     57.57 o 
 -16   1   3     1998.30     2008.30     93.41 o 
 -15   1   3     2288.83     2316.98     95.43 o 
 -14   1   3     2130.45     2271.45     78.80 o 
 -13   1   3     1100.80     1145.20     59.15 o 
 -12   1   3     8743.13     8583.14    112.21 o 
 -11   1   3       56.38       58.11     30.10 o 
 -10   1   3     3116.75     3004.27     76.75 o 
  -9   1   3      488.08      522.26     44.41 o 
  -8   1   3    11214.61    12437.03    143.05 o 
  -7   1   3    16074.48    17210.49    130.50 o 
  -6   1   3       56.75       -5.33     15.94 o 
  -5   1   3     1199.55     1208.08     47.38 o 
  -4   1   3      257.88      283.42     28.91 o 
  -3   1   3     2808.87     2624.76     63.52 o 
  -2   1   3    31258.40    32261.88    344.28 o 
  -1   1   3     4900.22     4696.11    107.79 o 
   0   1   3    14987.89    16066.86    133.11 o 
   1   1   3        1.80      -11.20     13.27 o 
   2   1   3    10105.32     9768.14     86.08 o 
   3   1   3     6356.44     6596.57     57.53 o 
   4   1   3    21089.98    21649.25    154.04 o 
   5   1   3      311.20      469.54     20.96 o 
   6   1   3       13.47       -2.03     21.86 o 
   7   1   3      962.31     1208.39     36.63 o 
   8   1   3     7117.56     6943.47     75.67 o 
   9   1   3      305.37      351.80     26.28 o 
  10   1   3     7722.93     7874.59     83.52 o 
  11   1   3     4431.50     4471.72     61.68 o 
  12   1   3     3502.62     3616.55     63.05 o 
  13   1   3     1226.04     1424.36     49.89 o 
  14   1   3     1246.74     1412.19     56.07 o 
  15   1   3      691.49      798.97     55.05 o 
  16   1   3      260.50      227.48     50.84 o 
  17   1   3     1025.34     1050.84     68.37 o 
  18   1   3     1922.63     1868.87     81.33 o 
  19   1   3        8.74      -81.07     81.07 o 
  20   1   3       43.27       23.21     92.83 o 
  21   1   3     2046.35     1800.62    145.83 o 
  22   1   3      309.15      361.31    110.64 o 
 -23   2   3     1188.89     1001.81    186.27 o 
 -22   2   3      729.76      394.47    115.99 o 
 -21   2   3      378.49      490.67    116.67 o 
 -20   2   3     3410.38     3505.75    160.85 o 
 -19   2   3      244.64      235.19     80.27 o 
 -18   2   3        1.58      -63.52     63.52 o 
 -17   2   3      614.87      736.36    116.56 o 
 -16   2   3     3745.27     3930.32    118.96 o 
 -15   2   3      760.00      851.69     66.84 o 
 -14   2   3     6064.07     5768.74    135.17 o 
 -13   2   3      138.71      199.07     40.88 o 
 -12   2   3     2371.05     2433.46     70.37 o 
 -11   2   3    10449.71    10421.29    111.42 o 
 -10   2   3    10745.93    11101.47    114.43 o 
  -9   2   3     9583.04    10078.73    142.90 o 
  -8   2   3    18194.34    19064.34    162.61 o 
  -7   2   3     3079.74     3677.25     60.14 o 
  -6   2   3     9104.06     8769.81     79.40 o 
  -5   2   3      797.58      645.39     19.50 o 
  -4   2   3    16021.11    14877.80    168.38 o 
  -3   2   3      212.90      198.82     15.41 o 
  -2   2   3    11063.37    11794.35    113.06 o 
  -1   2   3     8264.57     8853.92     74.63 o 
   0   2   3    88630.54    92329.45    685.02 o 
   1   2   3    77680.35    80466.52    600.10 o 
   2   2   3      966.76     1362.99     29.87 o 
   3   2   3     1802.95     2308.33     35.92 o 
   4   2   3     2203.52     2125.61     35.78 o 
   5   2   3     2851.69     2984.60     51.72 o 
   6   2   3    43440.11    44855.92    328.31 o 
   7   2   3    18017.19    18516.35    158.60 o 
   8   2   3     2425.74     2521.52     47.66 o 
   9   2   3       40.33       54.34     25.23 o 
  10   2   3     4101.65     3969.19     62.48 o 
  11   2   3     2248.21     2050.33     46.44 o 
  12   2   3     1786.68     2038.32     51.64 o 
  13   2   3     3438.88     3468.92     66.89 o 
  14   2   3     1085.32     1178.38     60.72 o 
  15   2   3       63.90       78.67     46.62 o 
  16   2   3     3657.32     3706.60    102.44 o 
  17   2   3      852.97      953.06     71.80 o 
  18   2   3      675.59      888.49     68.26 o 
  19   2   3      574.28      499.46    108.01 o 
  20   2   3     1084.47     1049.66    124.63 o 
  21   2   3      834.14      908.81    122.07 o 
  22   2   3     1569.51     1466.72    137.03 o 
 -22   3   3     1167.96     1152.00    168.73 o 
 -21   3   3     1156.73     1340.30    210.57 o 
 -20   3   3      489.31      358.94    148.48 o 
 -19   3   3     3901.54     3861.37    195.43 o 
 -18   3   3     4702.90     4497.03    172.61 o 
 -17   3   3     2728.95     2803.58    133.20 o 
 -16   3   3       12.87        0.36     79.42 o 
 -15   3   3     2384.86     2313.95     81.06 o 
 -14   3   3     2083.34     2235.18     66.32 o 
 -13   3   3     9953.56     9660.28    120.34 o 
 -12   3   3     4245.65     4358.40    109.94 o 
 -11   3   3     2881.93     2866.26     62.97 o 
 -10   3   3     1440.50     1495.53     48.16 o 
  -9   3   3    14534.05    14319.21    134.87 o 
  -8   3   3    17692.03    16835.47    151.71 o 
  -7   3   3     9488.25     8798.15     88.50 o 
  -6   3   3     6606.42     6393.07     65.95 o 
  -5   3   3        0.02       39.37     19.15 o 
  -4   3   3      180.42      120.13     16.01 o 
  -3   3   3    84219.98    85301.82    632.55 o 
  -2   3   3    28080.85    25651.30    192.99 o 
  -1   3   3    29802.44    30552.44    239.46 o 
   0   3   3    26006.01    24943.49    211.18 o 
   1   3   3    10441.44    10762.63    106.80 o 
   2   3   3       86.87       93.81     18.99 o 
   3   3   3    13472.16    12806.96    114.49 o 
   4   3   3     5741.17     5669.58     67.25 o 
   5   3   3       11.18       23.06     28.43 o 
   6   3   3     2182.20     2522.36     56.76 o 
   7   3   3     1870.74     1520.76     43.69 o 
   8   3   3    14127.76    14170.93    123.78 o 
   9   3   3    24846.87    24706.45    198.20 o 
  10   3   3     3483.66     3481.59     69.63 o 
  11   3   3      972.71      970.18     42.84 o 
  12   3   3      107.45       85.44     36.32 o 
  13   3   3     6705.94     7061.55    118.94 o 
  14   3   3    11823.38    11833.18    202.61 o 
  15   3   3     2426.75     2710.42     94.17 o 
  16   3   3     2122.58     2120.41     86.23 o 
  17   3   3       48.76       51.45     56.11 o 
  18   3   3     1262.17     1375.18     76.33 o 
  19   3   3     4820.12     4903.69    195.29 o 
  20   3   3      732.53      961.95    127.04 o 
  21   3   3     1756.42     1847.59    148.00 o 
 -22   4   3     1265.94     1353.94    179.00 o 
 -21   4   3     4042.39     4364.16    259.94 o 
 -20   4   3      138.38      151.58    136.33 o 
 -19   4   3        0.87       29.75    100.52 o 
 -18   4   3       14.08       31.90     91.65 o 
 -17   4   3     2158.93     2001.22    118.00 o 
 -16   4   3     1795.02     1766.04    128.63 o 
 -15   4   3     6064.22     5940.29    123.30 o 
 -14   4   3     1650.83     1665.41     60.36 o 
 -13   4   3      734.39      795.36     49.23 o 
 -12   4   3      709.65      714.23     47.68 o 
 -11   4   3    27653.56    27473.40    277.70 o 
 -10   4   3     5233.71     5158.97     76.22 o 
  -9   4   3    13188.53    13555.10    138.81 o 
  -8   4   3      220.43      273.18     27.51 o 
  -7   4   3     6116.91     6048.50     82.32 o 
  -6   4   3     5821.22     5796.92     67.42 o 
  -5   4   3    44387.25    42590.28    307.19 o 
  -4   4   3    16784.58    16576.82    119.23 o 
  -3   4   3     8130.92     6967.39     65.33 o 
  -2   4   3      489.24      528.77     24.08 o 
  -1   4   3    14573.49    15234.34    150.06 o 
   0   4   3     5091.31     4891.45     70.20 o 
   1   4   3    18037.92    17396.00    170.16 o 
   2   4   3     5825.01     5615.17     72.56 o 
   3   4   3      774.57      808.75     39.42 o 
   4   4   3        3.70       22.28     31.15 o 
   5   4   3    24510.86    24116.21    197.93 o 
   6   4   3     6448.22     6043.96     86.02 o 
   7   4   3     9739.34     9381.82    108.65 o 
   8   4   3     1810.20     1755.23     56.00 o 
   9   4   3    11355.74    11859.63    128.88 o 
  10   4   3     4197.08     4050.24     76.55 o 
  11   4   3    15965.37    15971.70    170.12 o 
  12   4   3     4321.79     4358.95     97.53 o 
  13   4   3     3212.04     3434.18    110.50 o 
  14   4   3      174.41      262.33     57.78 o 
  15   4   3     6770.79     6810.48    135.36 o 
  16   4   3     3108.98     2927.57     99.04 o 
  17   4   3    10199.47     9998.77    164.42 o 
  18   4   3      721.14      767.42     67.64 o 
  19   4   3      956.02      983.71    108.71 o 
  20   4   3      603.03      752.03    119.79 o 
  21   4   3     1376.26     1289.01    209.65 o 
 -22   5   3       98.36       39.85    125.81 o 
 -21   5   3        3.53       24.07    120.28 o 
 -20   5   3     1235.16     1108.52    164.68 o 
 -19   5   3     1782.78     1758.18    259.16 o 
 -18   5   3      357.98      468.80    165.02 o 
 -17   5   3     2245.86     2112.20    164.24 o 
 -16   5   3      891.33      852.22     66.91 o 
 -15   5   3      697.69      769.24     53.05 o 
 -14   5   3     3371.05     3593.87     88.56 o 
 -13   5   3     5930.09     6037.63    109.58 o 
 -12   5   3      261.82      341.94     46.90 o 
 -11   5   3      622.28      690.13     47.04 o 
 -10   5   3      974.05     1031.69     44.35 o 
  -9   5   3    11918.92    11847.14    138.30 o 
  -8   5   3      155.50      209.78     35.15 o 
  -7   5   3    23125.73    22780.09    199.75 o 
  -6   5   3       45.54      -10.49     24.62 o 
  -5   5   3       49.44      148.17     28.58 o 
  -4   5   3      114.99       97.64     30.45 o 
  -3   5   3    35626.70    34505.09    247.77 o 
  -2   5   3     1097.71     1345.91     43.45 o 
  -1   5   3    40959.65    39624.18    304.74 o 
   0   5   3      558.37      910.24     39.66 o 
   1   5   3      731.14      736.25     42.71 o 
   2   5   3    14286.31    13908.09    157.34 o 
   3   5   3     3484.41     2926.43     70.65 o 
   4   5   3    11962.27    11754.23    128.50 o 
   5   5   3     3208.98     3371.85     66.95 o 
   6   5   3     5466.60     5871.27     89.45 o 
   7   5   3    12226.83    11631.88    125.28 o 
   8   5   3     1451.18     1636.01     57.74 o 
   9   5   3    17531.89    17287.19    188.87 o 
  10   5   3     3003.12     3154.83     77.22 o 
  11   5   3     1398.31     1502.71     60.22 o 
  12   5   3      424.29      571.72     52.71 o 
  13   5   3     7561.01     7461.08    163.46 o 
  14   5   3     1522.16     1466.06     85.76 o 
  15   5   3     6075.52     6003.29    130.28 o 
  16   5   3      137.40       61.81     55.15 o 
  17   5   3      122.67      100.98     65.72 o 
  18   5   3      249.01      218.56     59.34 o 
  19   5   3     6026.74     6048.96    191.75 o 
  20   5   3      671.92      406.49    130.17 o 
  21   5   3      214.83      282.94    108.01 o 
 -21   6   3       71.77       25.28    186.27 o 
 -20   6   3      225.36       72.89    123.10 o 
 -19   6   3       22.11       -7.70    113.47 o 
 -18   6   3     2193.94     1781.71    305.05 o 
 -17   6   3     1979.47     1571.14    272.66 o 
 -16   6   3     1876.46     1644.97     67.78 o 
 -15   6   3        4.94       38.85     48.59 o 
 -14   6   3     2683.46     2933.06     97.85 o 
 -13   6   3      283.87      261.19     51.29 o 
 -12   6   3      629.01      699.66     56.57 o 
 -11   6   3     3019.92     3122.71     76.41 o 
 -10   6   3      623.19      701.44     47.25 o 
  -9   6   3     3203.62     3090.00     78.89 o 
  -8   6   3     2404.47     2453.86     71.48 o 
  -7   6   3     1958.98     2091.41     47.66 o 
  -6   6   3      575.85      580.61     34.73 o 
  -5   6   3     2806.22     2814.47     53.91 o 
  -4   6   3      299.64      217.78     32.00 o 
  -3   6   3       91.74       88.14     31.92 o 
  -2   6   3     2114.42     1927.78     53.50 o 
  -1   6   3     1523.88     1369.78     48.60 o 
   0   6   3      621.01      496.66     39.07 o 
   1   6   3     1968.32     1760.20     53.48 o 
   2   6   3     2962.93     3087.28     70.03 o 
   3   6   3     1841.18     1923.06     55.48 o 
   4   6   3     1079.14     1286.68     53.97 o 
   5   6   3     6766.92     6751.34     84.12 o 
   6   6   3     1632.26     1639.62     45.77 o 
   7   6   3     4177.83     4029.62     68.47 o 
   8   6   3      617.51      646.77     42.36 o 
   9   6   3       15.72       19.01     26.31 o 
  10   6   3       12.12       44.17     39.68 o 
  11   6   3     1923.21     1965.59     72.19 o 
  12   6   3      871.67      948.22     72.64 o 
  13   6   3     1374.91     1196.14     91.99 o 
  14   6   3     1073.05     1154.03     82.11 o 
  15   6   3      174.07      233.37     66.60 o 
  16   6   3        0.01       -4.04     88.73 o 
  17   6   3      814.62      755.56     69.62 o 
  18   6   3      168.16       72.30     62.40 o 
  19   6   3       11.37        8.42     87.77 o 
  20   6   3      280.44      250.81     95.01 o 
 -21   7   3        0.06      -23.56    119.86 o 
 -20   7   3     1079.80     1063.84    163.35 o 
 -19   7   3        2.92      213.45    130.84 o 
 -18   7   3      209.98      556.11    237.56 o 
 -17   7   3      219.59      167.30     68.01 o 
 -16   7   3     2506.20     2537.53     91.65 o 
 -15   7   3      127.66      100.80     77.06 o 
 -14   7   3     1273.60     1155.01     67.79 o 
 -13   7   3       11.64       57.73     52.26 o 
 -12   7   3     1861.57     1662.25     74.91 o 
 -11   7   3     1183.24     1101.60     60.78 o 
 -10   7   3     5340.96     5196.68    114.17 o 
  -9   7   3      817.45      847.75     58.41 o 
  -8   7   3      782.18      769.80     43.41 o 
  -7   7   3     1210.10     1261.60     45.53 o 
  -6   7   3     1282.97     1313.59     45.58 o 
  -5   7   3      991.07     1019.88     40.81 o 
  -4   7   3     3332.42     3216.78     61.29 o 
  -3   7   3      547.29      336.86     31.48 o 
  -2   7   3      452.06      442.86     39.95 o 
  -1   7   3      153.70       94.96     26.22 o 
   0   7   3       59.51       34.63     24.82 o 
   1   7   3      182.10      244.87     33.47 o 
   2   7   3       41.05        5.41     26.11 o 
   3   7   3      513.70      541.59     39.94 o 
   4   7   3     1388.48     1417.63     50.67 o 
   5   7   3        8.82       86.15     33.85 o 
   6   7   3       23.29       85.38     30.50 o 
   7   7   3      304.69      279.41     38.72 o 
   8   7   3      820.39      820.39     45.95 o 
   9   7   3      198.35      148.89     40.43 o 
  10   7   3        5.47       12.72     41.40 o 
  11   7   3      870.56      927.70     75.13 o 
  12   7   3        0.32       33.66     70.51 o 
  13   7   3      257.27      329.82     76.36 o 
  14   7   3      517.64      604.07     73.41 o 
  15   7   3     1187.19     1059.21     82.94 o 
  16   7   3     1790.66     1851.82     96.10 o 
  17   7   3       34.76       -7.11     82.70 o 
  18   7   3      864.16      942.99     80.83 o 
  19   7   3      346.89      397.66    190.15 o 
  20   7   3      584.40      796.88    112.65 o 
 -20   8   3       55.19        1.06    303.70 o 
 -19   8   3        0.69      -89.09    218.66 o 
 -18   8   3      786.98      734.28    261.86 o 
 -17   8   3      215.27      136.84     74.32 o 
 -16   8   3     1187.87     1118.35     81.60 o 
 -15   8   3     3649.63     3688.63    129.08 o 
 -14   8   3      166.97      185.35     63.12 o 
 -13   8   3       59.88      117.74     59.24 o 
 -12   8   3     4735.86     4427.03    122.25 o 
 -11   8   3      453.61      483.87     64.57 o 
 -10   8   3      292.98      355.16     62.51 o 
  -9   8   3     7201.41     7341.88    112.57 o 
  -8   8   3       92.84       64.83     40.50 o 
  -7   8   3       12.06       -1.08     37.01 o 
  -6   8   3     5303.59     5301.83     83.66 o 
  -5   8   3     6292.29     6177.72    108.53 o 
  -4   8   3      798.70      805.15     42.16 o 
  -3   8   3      321.99      293.69     36.84 o 
  -2   8   3     1667.20     1614.90     69.94 o 
  -1   8   3    13582.55    13525.19    154.78 o 
   0   8   3     2411.60     2343.70     63.46 o 
   1   8   3     4986.42     4977.82     83.10 o 
   2   8   3     1293.44     1306.56     51.83 o 
   3   8   3     2926.85     2772.78     67.36 o 
   4   8   3        0.33       -5.21     35.15 o 
   5   8   3     8652.80     8346.06    111.87 o 
   6   8   3     1073.56     1064.50     48.94 o 
   7   8   3    10957.35    10923.85    129.84 o 
   8   8   3     2412.93     2202.00     73.48 o 
   9   8   3      684.52      726.90     63.69 o 
  10   8   3      247.93      269.27     64.87 o 
  11   8   3     2485.74     2438.27    157.44 o 
  12   8   3     3005.76     2925.68    194.84 o 
  13   8   3       66.23      -33.74     70.91 o 
  14   8   3      871.82      772.46     77.75 o 
  15   8   3      668.15      638.41     76.82 o 
  16   8   3      644.55      664.27     93.36 o 
  17   8   3      621.83      535.56     74.85 o 
  18   8   3     2245.01     2242.67    130.71 o 
  19   8   3       28.21      -89.65     89.65 o 
 -19   9   3      967.47     1249.89    296.95 o 
 -18   9   3     1021.95      908.69    125.53 o 
 -17   9   3     1268.29     1206.65    107.17 o 
 -16   9   3      392.40      443.00     80.74 o 
 -15   9   3        0.48       42.71     83.92 o 
 -14   9   3     2278.29     2233.51    139.09 o 
 -13   9   3     4565.70     4415.04    150.59 o 
 -12   9   3     2963.74     3143.64    157.36 o 
 -11   9   3      757.10      810.93     77.79 o 
 -10   9   3        3.35        2.28     49.62 o 
  -9   9   3     4416.28     4399.75    103.10 o 
  -8   9   3     1060.90      987.13     60.41 o 
  -7   9   3     2368.48     2303.96     78.57 o 
  -6   9   3     1644.93     1605.13     62.19 o 
  -5   9   3      565.67      620.68     47.13 o 
  -4   9   3     1424.03     1527.27     55.78 o 
  -3   9   3     6474.54     6299.63     95.70 o 
  -2   9   3     8412.91     8384.26    129.23 o 
  -1   9   3     6800.54     6577.69    102.88 o 
   0   9   3       56.71      -27.27     27.27 o 
   1   9   3     7124.67     7138.38    101.59 o 
   2   9   3     5978.52     5844.08     96.47 o 
   3   9   3    14499.46    14559.28    158.35 o 
   4   9   3    12606.65    12345.72    144.40 o 
   5   9   3     3107.73     3328.85     82.67 o 
   6   9   3       13.32      -24.57     44.85 o 
   7   9   3      509.94      439.81     54.14 o 
   8   9   3     2478.77     2510.01     98.19 o 
   9   9   3     4978.45     5023.01    165.49 o 
  10   9   3     2499.39     2764.49    118.07 o 
  11   9   3      293.10      120.37     76.27 o 
  12   9   3      640.82      641.29    105.97 o 
  13   9   3     1512.46     1453.63    104.69 o 
  14   9   3      203.53      149.22     76.78 o 
  15   9   3     2644.87     2521.34    111.81 o 
  16   9   3      922.59      816.66     82.97 o 
  17   9   3      940.98      823.48     80.86 o 
  18   9   3       45.63       -6.23     95.20 o 
  19   9   3     1795.35     1837.57    128.87 o 
 -19  10   3      273.78        2.70    251.06 o 
 -18  10   3      163.58      -29.99    102.32 o 
 -17  10   3      532.33      547.52     94.89 o 
 -16  10   3     2592.90     2393.67    203.42 o 
 -15  10   3      507.25      416.06     99.35 o 
 -14  10   3     3967.08     4250.58    180.42 o 
 -13  10   3      443.55      369.51     99.73 o 
 -12  10   3      339.36      450.77    103.66 o 
 -11  10   3     1481.10     1684.49    134.24 o 
 -10  10   3    11095.42    11948.67    235.26 o 
  -9  10   3     3720.59     3512.89    105.90 o 
  -8  10   3     1503.89     1672.26     90.58 o 
  -7  10   3     2997.29     2741.95    101.92 o 
  -6  10   3     2701.75     2763.69    124.66 o 
  -5  10   3    12870.27    12924.56    173.17 o 
  -4  10   3     3708.86     3400.78    112.62 o 
  -3  10   3     1717.81     1557.99     65.11 o 
  -2  10   3       50.59       -8.86     27.06 o 
  -1  10   3     5521.68     5059.29    133.81 o 
   0  10   3     9427.83     9361.28    190.86 o 
   1  10   3     2901.61     2828.64     81.59 o 
   2  10   3     4751.91     5066.88     96.57 o 
   3  10   3        1.00       60.98     45.22 o 
   4  10   3     1034.72     1026.04     75.45 o 
   5  10   3     4848.46     4735.40    125.98 o 
   6  10   3     8276.07     8020.87    236.13 o 
   7  10   3      212.15      214.95     70.64 o 
   8  10   3     2724.36     2278.34    149.21 o 
   9  10   3     1395.21     1389.08    104.93 o 
  10  10   3      780.07      956.42     99.15 o 
  11  10   3     3336.95     3233.94    140.19 o 
  12  10   3     2199.41     2273.57    185.51 o 
  13  10   3      671.20      637.00     89.64 o 
  14  10   3        3.30      -16.77     76.13 o 
  15  10   3      487.31      584.77     94.38 o 
  16  10   3      484.81      387.70     76.47 o 
  17  10   3     1358.26     1021.32    101.65 o 
  18  10   3      543.42      339.69    108.52 o 
 -18  11   3     1127.32      774.77    307.75 o 
 -17  11   3      250.99      160.07     92.25 o 
 -16  11   3      481.88      419.16    170.70 o 
 -15  11   3       51.64      -18.12     94.11 o 
 -14  11   3     1284.14     1561.60    137.93 o 
 -13  11   3      291.34      226.61    106.49 o 
 -12  11   3     3671.70     3630.23    181.05 o 
 -11  11   3        2.03     -159.94    159.94 o 
 -10  11   3      338.13      367.97     66.87 o 
  -9  11   3      641.94      605.04     91.56 o 
  -8  11   3     6127.58     6323.12    213.89 o 
  -7  11   3     1967.38     2252.93    277.14 o 
  -6  11   3     7288.28     7677.56    239.45 o 
  -5  11   3       27.11      -93.20     93.20 o 
  -4  11   3        7.58       54.12     85.06 o 
  -3  11   3      632.96      312.76     79.34 o 
  -2  11   3    10837.12    11234.10    247.29 o 
  -1  11   3      535.66      537.46     97.20 o 
   0  11   3     2131.46     2095.03    130.92 o 
   1  11   3       25.60      124.25    109.46 o 
   2  11   3     3531.27     3488.60    271.24 o 
   3  11   3      231.97      254.54     89.08 o 
   4  11   3     2674.92     2909.71    144.86 o 
   5  11   3      793.27      712.74    100.96 o 
   6  11   3        4.09      198.54     93.40 o 
   7  11   3      269.74      142.44     92.96 o 
   8  11   3     1894.94     1955.26    133.54 o 
   9  11   3     1655.56     1355.44    117.88 o 
  10  11   3     2114.52     1840.55    128.37 o 
  11  11   3      501.41      518.25     91.68 o 
  12  11   3      300.73      390.23     89.28 o 
  13  11   3       10.21      -75.33     75.33 o 
  14  11   3     3181.08     3443.72    147.72 o 
  15  11   3     2036.39     2090.43    122.98 o 
  16  11   3      620.19      446.86     91.53 o 
  17  11   3       99.70      342.20    128.19 o 
 -16  12   3     1607.37     1826.79    142.23 o 
 -15  12   3       59.17       15.39    103.66 o 
 -14  12   3      729.87      656.40    169.79 o 
 -13  12   3       13.34      -71.79    108.43 o 
 -12  12   3       25.21       17.27    105.96 o 
 -11  12   3       41.53       79.47    116.72 o 
 -10  12   3     1371.26     1436.57    108.71 o 
  -9  12   3       13.94      -80.00     80.00 o 
  -8  12   3       36.66      -82.95     97.95 o 
  -7  12   3       15.69       67.17    105.11 o 
  -6  12   3     3027.30     3143.89    181.31 o 
  -5  12   3       47.13      165.40    124.54 o 
  -4  12   3     6180.17     6665.33    265.59 o 
  -3  12   3       17.04      126.88    105.94 o 
  -2  12   3     1198.86     1147.26    110.44 o 
  -1  12   3       99.10       19.65    106.93 o 
   0  12   3      830.38      957.05    129.80 o 
   1  12   3        4.92       49.65    109.59 o 
   2  12   3     2533.51     2804.04    145.29 o 
   3  12   3       56.87       82.06     89.99 o 
   4  12   3       29.64       20.82     89.80 o 
   5  12   3      200.02      128.81    112.83 o 
   6  12   3     1290.75     1381.37    125.24 o 
   7  12   3        7.92      -79.34     94.29 o 
   8  12   3      534.33      531.90    120.78 o 
   9  12   3     1650.08     1650.40    127.23 o 
  10  12   3      928.72      954.76    111.89 o 
  11  12   3      764.70      738.74    101.75 o 
  12  12   3     2027.88     1627.08    119.50 o 
  13  12   3      324.28      242.54     91.32 o 
  14  12   3      127.36      163.27     87.92 o 
  15  12   3       24.39     -118.62    118.62 o 
 -15  13   3       99.90      222.13    118.53 o 
 -14  13   3       31.39     -144.49    144.49 o 
 -13  13   3       11.04      -10.87    124.06 o 
 -12  13   3      555.45      548.94    128.93 o 
 -11  13   3       42.70      -41.76    109.26 o 
 -10  13   3       11.12      -48.56     82.29 o 
  -9  13   3       44.02      273.89     93.79 o 
  -8  13   3     1320.87     1367.35    137.77 o 
  -7  13   3       91.13      159.43    112.68 o 
  -6  13   3       39.69     -107.00    107.00 o 
  -5  13   3       22.64     -114.16    114.16 o 
  -4  13   3     1181.63      747.06    149.03 o 
  -3  13   3      176.25      163.60    147.13 o 
  -2  13   3      366.88      378.39    111.30 o 
  -1  13   3      433.89      429.26    132.34 o 
   0  13   3       17.28      -87.24    111.31 o 
   1  13   3       93.26      173.80    117.28 o 
   2  13   3     1134.35     1295.25    122.53 o 
   3  13   3      341.42      477.47    106.71 o 
   4  13   3     2611.22     2591.95    153.21 o 
   5  13   3      283.57      400.25    119.62 o 
   6  13   3       39.85       32.08     93.03 o 
   7  13   3      357.43      215.93    166.06 o 
   8  13   3      247.03      189.47    112.65 o 
   9  13   3       61.10      104.04    121.54 o 
  10  13   3      131.47      201.59     94.18 o 
  11  13   3      261.42      154.54    114.93 o 
  12  13   3      112.45       13.54     93.68 o 
  13  13   3      403.31      450.30    145.75 o 
  14  13   3      344.28      563.27    167.57 o 
 -13  14   3      270.35      293.17    148.00 o 
 -12  14   3      645.45      781.67    141.20 o 
 -11  14   3        6.37       79.58    122.83 o 
 -10  14   3        0.26       17.27     85.15 o 
  -9  14   3        1.17      -91.62    108.32 o 
  -8  14   3      374.79      287.98    121.43 o 
  -7  14   3      181.65      120.60    115.75 o 
  -6  14   3        0.04      -58.06    116.87 o 
  -5  14   3       66.43      -15.83    124.18 o 
  -4  14   3        2.33      -65.27    157.92 o 
  -3  14   3      327.09      267.40    137.20 o 
  -2  14   3     1155.47     1322.60    167.96 o 
  -1  14   3        1.57      153.87    202.47 o 
   0  14   3       77.49        2.70    207.87 o 
   1  14   3      138.98       23.63    120.01 o 
   2  14   3     1143.08      898.97    118.53 o 
   3  14   3      237.84       23.71    112.05 o 
   4  14   3      474.55      701.15    114.89 o 
   5  14   3        9.69       96.93     99.40 o 
   6  14   3        0.11     -103.50    103.50 o 
   7  14   3      213.71      504.40    126.31 o 
   8  14   3       11.82     -106.40    106.40 o 
   9  14   3       52.55       11.72     97.04 o 
  10  14   3      121.00      124.37     94.19 o 
  11  14   3        1.32     -104.42    104.42 o 
  12  14   3       75.81      168.04    143.87 o 
 -11  15   3       77.83      -45.79    129.53 o 
 -10  15   3       21.10       23.04    101.31 o 
  -9  15   3      975.12     1198.05    125.03 o 
  -8  15   3      100.47      110.73    134.88 o 
  -7  15   3      140.80      200.42    124.46 o 
  -6  15   3      714.59      880.88    147.20 o 
  -5  15   3       21.06        9.56    160.62 o 
  -4  15   3        6.38        6.81    159.27 o 
  -3  15   3      856.31      824.84    162.15 o 
  -2  15   3      233.90      290.77    147.10 o 
  -1  15   3      365.66      344.78    184.92 o 
   0  15   3      191.52      237.56    229.46 o 
   1  15   3        0.13      -83.82    134.09 o 
   2  15   3      194.72      259.38    294.25 o 
   3  15   3     1572.87     1726.51    205.87 o 
   4  15   3      288.54      377.54    133.79 o 
   5  15   3      109.33       70.26    151.11 o 
   6  15   3        2.65     -103.09    145.29 o 
   7  15   3       69.18      101.33    157.60 o 
   8  15   3      659.21      715.30    264.56 o 
   9  15   3      970.75     1161.76    228.65 o 
  10  15   3       54.55      212.19    228.68 o 
  -9  16   3       82.34       46.81    155.68 o 
  -8  16   3      344.32      408.03    193.85 o 
  -7  16   3      377.90      431.83    390.09 o 
  -6  16   3      132.22      293.06    233.51 o 
  -5  16   3     1386.04     1657.63    173.20 o 
  -4  16   3     1025.21      976.44    175.04 o 
  -3  16   3      387.82      462.87    163.32 o 
  -2  16   3      175.92       79.23    145.08 o 
  -1  16   3      925.34      750.86    168.54 o 
   0  16   3      710.40      790.83    169.60 o 
   1  16   3     1562.71     1472.38    201.02 o 
   2  16   3      313.83       94.70    162.04 o 
   3  16   3      142.34      318.64    165.65 o 
   4  16   3      746.43     1279.96    205.21 o 
   5  16   3     2042.51     2305.49    230.76 o 
   6  16   3      582.25     1082.71    508.87 o 
   7  16   3     1765.83     2669.86    375.24 o 
   8  16   3       12.09      116.08    259.16 o 
  -4  17   3      261.33      115.03    221.36 o 
  -3  17   3     2275.30     2640.17    361.74 o 
  -2  17   3      403.15      550.71    288.85 o 
  -1  17   3      920.24     1633.23    332.05 o 
   0  17   3      148.22      305.79    309.10 o 
   1  17   3      398.11      429.53    185.21 o 
   2  17   3      287.68      142.45    217.31 o 
   3  17   3     4010.21     3857.67    377.94 o 
 -22   0   4      110.22      260.72    124.24 o 
 -20   0   4      445.62      666.71    133.61 o 
 -18   0   4     1077.86      940.10    134.25 o 
 -16   0   4      129.17       94.30    107.58 o 
 -14   0   4     2190.66     2187.25    126.59 o 
 -12   0   4        8.66        4.49     54.44 o 
 -10   0   4      293.48      363.69     62.91 o 
  -8   0   4     4836.05     4887.06    107.74 o 
  -6   0   4     2334.60     2483.55    104.72 o 
  -4   0   4     6299.33     7292.67    130.30 o 
  -2   0   4    14173.83    14186.40    260.30 o 
   0   0   4   112041.45   115397.65   2286.89 o 
   2   0   4    20787.36    20931.00    280.28 o 
   4   0   4     2339.39     2340.33     46.76 o 
   6   0   4    13924.46    14661.78    174.59 o 
   8   0   4     7868.79     7556.38    104.27 o 
  10   0   4        4.01      -12.17     42.47 o 
  12   0   4     1820.60     2062.54     75.18 o 
  14   0   4     2294.29     2152.02     94.19 o 
  16   0   4     2442.46     2535.20    147.60 o 
  18   0   4     2327.41     2532.49    146.51 o 
  20   0   4      832.72      864.44    149.84 o 
  22   0   4     3253.53     3520.22    323.95 o 
 -23   1   4        6.62      190.45     85.99 o 
 -22   1   4        0.87      -80.87     80.87 o 
 -21   1   4      172.77       99.15     88.84 o 
 -20   1   4       10.21      -73.09     73.09 o 
 -19   1   4       74.46       21.92     71.17 o 
 -18   1   4      608.90      609.50     86.41 o 
 -17   1   4     1276.67     1459.34     95.64 o 
 -16   1   4       34.94      121.49     63.31 o 
 -15   1   4      283.63      290.21     52.18 o 
 -14   1   4     1459.47     1547.01     85.84 o 
 -13   1   4        0.27       56.61     60.58 o 
 -12   1   4      935.91      988.90     76.19 o 
 -11   1   4     5611.56     5408.84    100.53 o 
 -10   1   4     3142.11     3378.01     71.04 o 
  -9   1   4     8520.55     8404.26    103.47 o 
  -8   1   4     4897.46     4758.16     81.45 o 
  -7   1   4       12.69       -0.51     33.46 o 
  -6   1   4      544.05      454.68     42.20 o 
  -5   1   4     1854.20     1647.70     55.69 o 
  -4   1   4     3521.30     3667.97     64.59 o 
  -3   1   4     1417.34     1191.85     43.81 o 
  -2   1   4     3307.27     3006.20     70.86 o 
  -1   1   4     8129.60     7718.75    123.23 o 
   0   1   4     5453.62     5738.81     68.23 o 
   1   1   4     4515.09     4679.34     56.93 o 
   2   1   4     4746.11     4392.50     61.93 o 
   3   1   4     5491.39     5072.36     55.30 o 
   4   1   4     5121.64     4509.30     56.38 o 
   5   1   4    24629.13    24370.72    183.87 o 
   6   1   4     4140.84     4549.41     58.12 o 
   7   1   4    11067.56    11574.83     98.38 o 
   8   1   4     6498.02     6560.35     72.74 o 
   9   1   4     2082.67     2297.56     46.01 o 
  10   1   4    10865.08    10659.71     99.46 o 
  11   1   4     3650.46     3704.86     63.02 o 
  12   1   4     2563.33     2657.10     58.00 o 
  13   1   4     2758.64     2868.29     71.78 o 
  14   1   4     4766.34     4647.75     88.48 o 
  15   1   4     1273.77     1583.15     72.20 o 
  16   1   4     1017.63     1091.23     71.82 o 
  17   1   4     1162.08     1188.47     81.13 o 
  18   1   4     2320.86     2441.37    108.88 o 
  19   1   4     1343.38     1446.78     85.98 o 
  20   1   4     4245.47     4476.41    194.50 o 
  21   1   4      974.79      925.30    128.16 o 
  22   1   4      262.72      380.17    150.91 o 
 -23   2   4     1372.62     1451.82    185.50 o 
 -22   2   4      222.83       47.72    106.44 o 
 -21   2   4        2.28       71.90    101.14 o 
 -20   2   4       35.75      140.31     91.57 o 
 -19   2   4     1648.36     1907.33    174.95 o 
 -18   2   4      334.99      434.06     92.92 o 
 -17   2   4     5291.86     5412.64    152.55 o 
 -16   2   4      233.29       78.11     64.40 o 
 -15   2   4      252.24      245.43     57.61 o 
 -14   2   4     6128.47     6089.37    136.82 o 
 -13   2   4     7400.31     7594.06    145.64 o 
 -12   2   4     7493.85     7443.27    138.40 o 
 -11   2   4      189.55      116.76     42.90 o 
 -10   2   4     4082.83     4279.88    114.29 o 
  -9   2   4     2841.81     2637.25     67.55 o 
  -8   2   4      987.18      885.41     37.66 o 
  -7   2   4     6156.43     6039.06     74.52 o 
  -6   2   4    15453.03    16083.81    151.90 o 
  -5   2   4      314.75      312.84     23.99 o 
  -4   2   4     3407.68     3669.47     70.61 o 
  -3   2   4    22388.03    21654.51    262.26 o 
  -2   2   4    11674.83    11766.55    113.88 o 
  -1   2   4    37661.21    38095.86    293.64 o 
   0   2   4    18625.31    19436.40    145.75 o 
   1   2   4    55247.50    58138.16    438.54 o 
   2   2   4       11.02      -13.23     13.23 o 
   3   2   4     7858.45     7310.48     69.80 o 
   4   2   4     3966.13     3862.09     59.28 o 
   5   2   4     3821.68     4054.00     61.99 o 
   6   2   4     2559.28     2367.81     52.61 o 
   7   2   4    11422.68    11022.16    108.02 o 
   8   2   4     1315.32     1546.58     42.54 o 
   9   2   4     9157.22     9407.20    102.26 o 
  10   2   4     8363.56     9072.19     99.30 o 
  11   2   4      881.00      744.86     38.97 o 
  12   2   4     2457.70     2709.14     59.64 o 
  13   2   4     2941.91     3041.23     77.51 o 
  14   2   4     1869.77     2123.18     77.92 o 
  15   2   4      946.84      980.82     69.27 o 
  16   2   4     2123.38     2179.02     89.23 o 
  17   2   4     2204.91     2296.88    108.40 o 
  18   2   4      497.94      461.29    102.89 o 
  19   2   4     1668.87     1697.93     91.80 o 
  20   2   4      491.84      521.95    113.71 o 
  21   2   4       58.19       14.94    100.44 o 
 -22   3   4     1763.72     1883.43    326.65 o 
 -21   3   4     4454.68     4490.85    458.92 o 
 -20   3   4     3775.74     3690.68    229.16 o 
 -19   3   4      848.66      740.11    208.60 o 
 -18   3   4      121.20      185.78     69.13 o 
 -17   3   4     2167.72     2253.07    122.18 o 
 -16   3   4     6316.32     6387.81    149.69 o 
 -15   3   4     4613.20     4802.42    233.23 o 
 -14   3   4     3988.33     4038.35    119.36 o 
 -13   3   4      523.48      424.57     68.81 o 
 -12   3   4     2600.87     2383.24     90.63 o 
 -11   3   4     2089.66     2358.45     83.94 o 
 -10   3   4    25280.48    24865.46    283.00 o 
  -9   3   4     1632.44     1754.67     59.24 o 
  -8   3   4    15197.79    15272.83    168.71 o 
  -7   3   4     9152.35     9688.42    114.98 o 
  -6   3   4    22977.68    24119.68    246.37 o 
  -5   3   4    18010.64    17320.03    150.01 o 
  -4   3   4    30157.18    29790.63    223.96 o 
  -3   3   4      264.97      236.48     19.30 o 
  -2   3   4      265.35      352.75     21.41 o 
  -1   3   4    17160.54    15262.18    137.30 o 
   0   3   4    12967.56    12069.70    106.97 o 
   1   3   4    44629.05    42938.32    349.83 o 
   2   3   4    22339.93    22671.88    190.30 o 
   3   3   4      539.87      762.10     31.10 o 
   4   3   4     1864.85     2134.12     44.67 o 
   5   3   4        3.58       32.21     27.74 o 
   6   3   4    22062.24    22205.29    176.32 o 
   7   3   4     3240.61     3179.48     65.62 o 
   8   3   4     8203.17     8321.58     96.77 o 
   9   3   4     8184.72     8207.45    100.05 o 
  10   3   4     2122.02     2178.31     55.49 o 
  11   3   4     4331.83     4176.77    134.57 o 
  12   3   4      169.74      228.06     39.65 o 
  13   3   4      283.72      316.26     55.45 o 
  14   3   4     1308.02     1463.72     78.99 o 
  15   3   4     1653.73     1722.19     83.26 o 
  16   3   4     1037.11     1133.28     74.85 o 
  17   3   4     3282.57     2963.63    108.76 o 
  18   3   4     3190.94     3280.25    123.60 o 
  19   3   4      156.34      221.41     63.23 o 
  20   3   4      218.88      176.41    147.40 o 
  21   3   4      355.76      359.78    112.88 o 
 -22   4   4     1462.98     1382.09    179.67 o 
 -21   4   4       63.65      272.62    128.99 o 
 -20   4   4     1742.74     1607.71    176.90 o 
 -19   4   4     1114.76     1162.33    132.35 o 
 -18   4   4     8397.84     8603.00    282.49 o 
 -17   4   4     1440.83     1407.13    103.60 o 
 -16   4   4     1533.09     1465.53    185.77 o 
 -15   4   4      218.64      273.44     92.13 o 
 -14   4   4    12615.46    12130.41    453.16 o 
 -13   4   4     3081.35     2957.72    138.06 o 
 -12   4   4    16954.79    17082.33    342.40 o 
 -11   4   4     2423.58     2555.43     78.67 o 
 -10   4   4      407.16      392.97     35.09 o 
  -9   4   4      773.36      710.91     31.46 o 
  -8   4   4    18934.71    18244.28    152.35 o 
  -7   4   4    14988.35    15275.28    149.42 o 
  -6   4   4    11193.18    10612.61    111.31 o 
  -5   4   4     5447.98     5312.73     68.34 o 
  -4   4   4     7748.52     7628.49     77.93 o 
  -3   4   4     2741.26     2659.00     46.98 o 
  -2   4   4    85368.71    85946.25    615.03 o 
  -1   4   4     9432.67     9176.63     90.44 o 
   0   4   4    14380.45    15101.92    145.05 o 
   1   4   4      175.82      152.72     29.23 o 
   2   4   4    11230.06    10986.08    113.36 o 
   3   4   4     3879.02     4206.71     72.90 o 
   4   4   4     2068.28     1584.03     52.46 o 
   5   4   4     2922.76     2696.56     58.77 o 
   6   4   4     1305.58     1546.15     46.04 o 
   7   4   4      133.16      123.19     27.88 o 
   8   4   4    13015.88    12965.20    122.07 o 
   9   4   4     4468.51     4422.52     89.73 o 
  10   4   4     1645.26     1738.86     54.86 o 
  11   4   4      484.71      429.53     40.53 o 
  12   4   4      804.07      872.08     56.32 o 
  13   4   4       21.29       23.62     49.93 o 
  14   4   4     6026.40     6279.99    133.61 o 
  15   4   4     2064.23     1914.48     88.12 o 
  16   4   4     1991.30     2025.99    112.02 o 
  17   4   4      244.94      283.41     60.04 o 
  18   4   4      685.73      752.27     74.01 o 
  19   4   4      406.57      514.15     71.49 o 
  20   4   4     1411.23     1257.30    138.71 o 
  21   4   4      382.35      346.81    114.80 o 
 -22   5   4     3131.45     3106.44    239.98 o 
 -21   5   4      224.82      -72.12    123.10 o 
 -20   5   4     1380.86     1519.63    178.05 o 
 -19   5   4      136.85       41.13    114.07 o 
 -18   5   4       49.43      -64.37    101.70 o 
 -17   5   4      490.39      692.57    109.22 o 
 -16   5   4     3794.58     3381.55    165.89 o 
 -15   5   4     1279.98     1452.79    123.77 o 
 -14   5   4      881.74      832.45    117.20 o 
 -13   5   4        0.42       -8.69     59.04 o 
 -12   5   4     1176.60     1183.97     72.70 o 
 -11   5   4       40.01       11.78     32.27 o 
 -10   5   4    15745.43    15364.80    180.06 o 
  -9   5   4     2914.68     2952.88     52.87 o 
  -8   5   4      494.50      454.68     34.15 o 
  -7   5   4     6696.43     6809.47     88.84 o 
  -6   5   4     6863.86     6783.92     89.21 o 
  -5   5   4      411.94      609.18     38.18 o 
  -4   5   4    53630.56    57112.11    404.31 o 
  -3   5   4    11601.66    11394.56    106.91 o 
  -2   5   4        0.15      101.01     37.91 o 
  -1   5   4    19850.36    19978.65    198.26 o 
   0   5   4    34204.88    32259.34    296.97 o 
   1   5   4      865.28     1016.94     49.04 o 
   2   5   4    13391.00    12260.03    137.06 o 
   3   5   4    12849.12    12952.02    137.78 o 
   4   5   4       24.12       25.54     32.55 o 
   5   5   4      157.10       97.09     37.67 o 
   6   5   4     2131.49     2123.26     60.22 o 
   7   5   4    10462.40    10572.24    115.57 o 
   8   5   4     1080.60     1164.18     48.63 o 
   9   5   4    10919.90    10661.04    132.04 o 
  10   5   4     8455.66     8278.39    112.29 o 
  11   5   4      704.71      545.59     51.47 o 
  12   5   4     3228.39     3409.04    105.49 o 
  13   5   4     9565.10     8874.60    277.27 o 
  14   5   4      397.23      405.73     87.90 o 
  15   5   4     3013.82     3340.24    110.75 o 
  16   5   4     2210.57     2227.54     95.11 o 
  17   5   4       17.10      124.37     59.41 o 
  18   5   4     1483.06     1474.91     89.60 o 
  19   5   4     1210.83     1217.68     86.82 o 
  20   5   4        0.18      -96.94     96.94 o 
  21   5   4      111.32      219.41    112.30 o 
 -21   6   4       59.06       28.63    190.32 o 
 -20   6   4      158.80      299.76    170.07 o 
 -19   6   4      355.36      217.67    124.54 o 
 -18   6   4      741.72      531.81    226.76 o 
 -17   6   4      467.38      213.26    210.57 o 
 -16   6   4      474.04      431.36    104.98 o 
 -15   6   4        6.55      -96.73     96.73 o 
 -14   6   4     2845.60     2830.30     83.90 o 
 -13   6   4        0.82       -9.90     40.64 o 
 -12   6   4     5597.26     5546.55     92.00 o 
 -11   6   4     2637.19     2685.09     94.27 o 
 -10   6   4        0.07      -30.65     30.65 o 
  -9   6   4     1551.62     1505.66     55.21 o 
  -8   6   4     2630.98     2740.78     68.39 o 
  -7   6   4     4028.81     4099.33     73.72 o 
  -6   6   4     1943.86     2148.86     56.37 o 
  -5   6   4     7440.72     7136.78     83.88 o 
  -4   6   4        8.04      -27.05     27.05 o 
  -3   6   4     7657.96     7494.74     88.32 o 
  -2   6   4      493.32      480.93     39.28 o 
  -1   6   4     2050.71     1935.05     57.68 o 
   0   6   4      566.59      613.44     42.51 o 
   1   6   4    18230.18    17579.21    178.15 o 
   2   6   4     1643.05     1533.97     58.84 o 
   3   6   4     1688.73     1852.32     56.70 o 
   4   6   4     7910.48     7856.49    105.91 o 
   5   6   4    12206.00    12208.07    135.54 o 
   6   6   4      676.86      700.92     46.86 o 
   7   6   4    14251.06    13805.02    147.02 o 
   8   6   4     1801.03     1657.57     61.08 o 
   9   6   4     3373.40     3291.18     85.29 o 
  10   6   4     1616.50     1634.61     68.87 o 
  11   6   4    10096.08     9727.20    146.29 o 
  12   6   4      673.50      678.22     69.50 o 
  13   6   4     2481.31     2394.05    104.71 o 
  14   6   4      295.06      455.25     72.07 o 
  15   6   4     1375.23     1531.68     85.86 o 
  16   6   4      191.70      102.40     60.24 o 
  17   6   4     4302.08     4382.72    134.22 o 
  18   6   4      396.93      321.91     65.79 o 
  19   6   4     1249.88     1139.19     79.39 o 
  20   6   4      200.23      258.65    124.59 o 
 -21   7   4     1400.76     1415.16    188.05 o 
 -20   7   4      572.27      286.54    141.14 o 
 -19   7   4      274.56      161.97    213.26 o 
 -18   7   4       73.32      361.74    232.16 o 
 -17   7   4       48.31     -134.98    180.87 o 
 -16   7   4       34.24       99.88    197.07 o 
 -15   7   4     1681.73     1493.93    125.08 o 
 -14   7   4     2208.13     2126.04     73.32 o 
 -13   7   4      675.65      648.51     55.00 o 
 -12   7   4      849.87      768.88     51.58 o 
 -11   7   4      170.21      164.22     42.80 o 
 -10   7   4      294.32      317.83     52.72 o 
  -9   7   4      665.44      697.88     54.09 o 
  -8   7   4      189.38      163.23     39.75 o 
  -7   7   4        1.27       -0.69     30.57 o 
  -6   7   4      868.74      890.90     45.17 o 
  -5   7   4        3.09        5.97     28.91 o 
  -4   7   4     1019.93     1004.29     39.73 o 
  -3   7   4     7407.98     7087.29     86.23 o 
  -2   7   4      907.75      848.11     41.38 o 
  -1   7   4     3611.63     3406.86     74.01 o 
   0   7   4     1155.70     1047.40     49.98 o 
   1   7   4     5890.43     6286.22     93.02 o 
   2   7   4      677.79      741.37     43.54 o 
   3   7   4    17577.83    17258.52    167.46 o 
   4   7   4       45.13       47.24     31.82 o 
   5   7   4     1928.02     1859.40     54.39 o 
   6   7   4       22.69       75.32     33.06 o 
   7   7   4     2060.56     2206.79     62.98 o 
   8   7   4      208.92      250.46     43.66 o 
   9   7   4    13100.43    12813.68    149.30 o 
  10   7   4      776.31      806.37     63.30 o 
  11   7   4      451.15      332.35     66.05 o 
  12   7   4      342.38      426.58     79.68 o 
  13   7   4     4393.16     4235.40    130.22 o 
  14   7   4      502.20      422.46     84.10 o 
  15   7   4     3425.66     3422.63    130.53 o 
  16   7   4      503.84      522.77     71.24 o 
  17   7   4      450.58      407.74     69.01 o 
  18   7   4       69.72      165.61     62.65 o 
  19   7   4     3382.45     3408.43    117.11 o 
  20   7   4       96.17       79.41    110.69 o 
 -20   8   4      942.87      823.36    280.75 o 
 -19   8   4      691.45      828.76    272.66 o 
 -18   8   4      758.35      982.64    267.26 o 
 -17   8   4      774.58      766.67    256.46 o 
 -16   8   4      604.84      669.20     98.68 o 
 -15   8   4      326.77      160.29     69.01 o 
 -14   8   4     2852.17     2830.60     94.77 o 
 -13   8   4      503.98      509.37     58.76 o 
 -12   8   4     4888.26     4908.21    106.54 o 
 -11   8   4      687.58      688.36     58.49 o 
 -10   8   4      497.61      417.85     60.28 o 
  -9   8   4      155.03      195.15     56.26 o 
  -8   8   4     4792.88     4875.34     99.27 o 
  -7   8   4     3533.41     3632.69     74.53 o 
  -6   8   4     4208.92     4195.77     79.09 o 
  -5   8   4      675.54      606.63     41.03 o 
  -4   8   4      507.41      494.22     39.71 o 
  -3   8   4      365.87      465.95     37.68 o 
  -2   8   4     5218.92     5124.19     86.09 o 
  -1   8   4     7656.60     7708.72    125.61 o 
   0   8   4     1934.82     1794.49     60.95 o 
   1   8   4     5059.90     5163.00     92.11 o 
   2   8   4    12571.18    12432.04    144.36 o 
   3   8   4       13.45       -9.32     35.87 o 
   4   8   4     8477.90     8293.64    106.60 o 
   5   8   4     8151.63     8024.54    106.23 o 
   6   8   4      577.79      795.46     47.17 o 
   7   8   4      308.67      340.25     42.76 o 
   8   8   4     6492.17     6683.06    117.58 o 
   9   8   4     1055.69      962.56     74.74 o 
  10   8   4     1278.38     1394.27     93.48 o 
  11   8   4     3846.74     3667.31    134.81 o 
  12   8   4     1042.44     1040.36    111.59 o 
  13   8   4       11.59       12.43     63.21 o 
  14   8   4      386.27      360.31     73.39 o 
  15   8   4     1264.65     1162.69    128.98 o 
  16   8   4       77.41       36.70     66.22 o 
  17   8   4     3657.10     3536.04    120.89 o 
  18   8   4      440.78      430.05     73.95 o 
  19   8   4       41.05       -8.02    103.12 o 
 -19   9   4      452.64      326.65    253.76 o 
 -18   9   4      265.61      210.57    224.06 o 
 -17   9   4      382.85      507.52    245.66 o 
 -16   9   4     3021.99     3131.91    107.21 o 
 -15   9   4     2062.63     2130.01    102.32 o 
 -14   9   4     1085.19     1122.28     77.66 o 
 -13   9   4      486.54      550.20     69.43 o 
 -12   9   4     1784.30     1749.64     98.09 o 
 -11   9   4     4502.17     4251.73    125.48 o 
 -10   9   4     3933.60     3777.52    111.92 o 
  -9   9   4      506.71      502.41     77.04 o 
  -8   9   4      323.47      340.12     45.72 o 
  -7   9   4     4048.73     3957.49     87.62 o 
  -6   9   4    11858.98    11667.06    141.47 o 
  -5   9   4     3098.83     3046.75     77.32 o 
  -4   9   4     2726.75     2735.01     72.42 o 
  -3   9   4     2087.54     2095.25     62.12 o 
  -2   9   4      232.14      145.52     37.82 o 
  -1   9   4       44.21       23.24     27.45 o 
   0   9   4    11342.62    10942.34    167.03 o 
   1   9   4     2109.50     1976.77     69.71 o 
   2   9   4      434.49      383.62     45.84 o 
   3   9   4      469.68      481.82     46.98 o 
   4   9   4     4282.58     4418.63     92.63 o 
   5   9   4     1007.26     1016.29     54.75 o 
   6   9   4     2924.83     3016.16     80.93 o 
   7   9   4    12406.20    12042.28    185.33 o 
   8   9   4      250.55      208.16     76.67 o 
   9   9   4      287.76      211.45     79.49 o 
  10   9   4      892.51      986.80     97.08 o 
  11   9   4      836.27      879.45     95.76 o 
  12   9   4     1856.85     1955.35    144.88 o 
  13   9   4     1726.70     1760.66    114.41 o 
  14   9   4      112.77       73.72     67.44 o 
  15   9   4      212.41      135.65     70.91 o 
  16   9   4     1029.47      886.43     87.38 o 
  17   9   4       31.10       54.27     74.45 o 
  18   9   4       59.18      -66.28     72.39 o 
 -19  10   4      842.30      693.79    296.95 o 
 -18  10   4     1122.51      669.49    286.15 o 
 -17  10   4     1037.11     1144.61    296.95 o 
 -16  10   4      206.42      101.08     57.39 o 
 -15  10   4       32.49        9.88     60.02 o 
 -14  10   4      208.88      151.54     88.45 o 
 -13  10   4     2948.67     3038.76    153.58 o 
 -12  10   4     1271.04     1219.60    136.03 o 
 -11  10   4      918.43      928.22    159.17 o 
 -10  10   4       12.85      -34.27     81.35 o 
  -9  10   4     1017.28     1021.44     94.48 o 
  -8  10   4     4204.06     4110.06    141.46 o 
  -7  10   4     4696.39     4920.65    107.65 o 
  -6  10   4     4778.61     4730.31    170.13 o 
  -5  10   4       61.44      -21.82     51.84 o 
  -4  10   4     1066.65      892.74     64.83 o 
  -3  10   4     2089.65     2002.30     96.95 o 
  -2  10   4     4261.94     4522.35     99.16 o 
  -1  10   4      204.69       71.91     42.54 o 
   0  10   4       87.70      122.28     41.94 o 
   1  10   4     1130.43      952.89     58.88 o 
   2  10   4     5247.32     5108.38    135.77 o 
   3  10   4     5734.15     5774.88    149.02 o 
   4  10   4     3985.45     4193.84    116.66 o 
   5  10   4      981.67      954.42     89.12 o 
   6  10   4       22.43       18.73     67.86 o 
   7  10   4      651.35      765.21    139.85 o 
   8  10   4     1297.19     1367.28    104.11 o 
   9  10   4     1653.04     1557.17    120.18 o 
  10  10   4      693.30      724.68    103.14 o 
  11  10   4      253.75      227.87     85.19 o 
  12  10   4      116.91      222.94     85.21 o 
  13  10   4      430.50      406.30    107.31 o 
  14  10   4      708.24      696.28    182.51 o 
  15  10   4      709.95      685.78     85.52 o 
  16  10   4      543.85      473.85     88.13 o 
  17  10   4       80.72       71.92     97.14 o 
 -18  11   4       77.17      -35.09    240.26 o 
 -17  11   4      791.20      901.41     97.41 o 
 -16  11   4      320.32      243.40     85.80 o 
 -15  11   4     2215.22     2129.76    136.11 o 
 -14  11   4      588.99      569.79    105.06 o 
 -13  11   4       93.51      270.35     99.17 o 
 -12  11   4      190.02      136.39    156.20 o 
 -11  11   4     1127.61     1273.22    128.94 o 
 -10  11   4        0.44       92.26     97.90 o 
  -9  11   4     2416.70     2506.47    119.47 o 
  -8  11   4       96.86      117.59     73.67 o 
  -7  11   4     1295.61     1342.50    126.41 o 
  -6  11   4      469.46      580.43     97.76 o 
  -5  11   4     5831.69     6348.78    189.65 o 
  -4  11   4      276.61      452.82    102.70 o 
  -3  11   4     2811.73     3181.31    144.24 o 
  -2  11   4        8.19      -48.47     71.48 o 
  -1  11   4     2970.72     2612.07    137.56 o 
   0  11   4     1849.31     1773.36    122.44 o 
   1  11   4     2799.52     2668.17    165.73 o 
   2  11   4      502.81      644.96    120.73 o 
   3  11   4      496.00      405.62     95.02 o 
   4  11   4      859.97      784.28    135.21 o 
   5  11   4     4027.41     4399.44    149.55 o 
   6  11   4        0.21        2.20     86.03 o 
   7  11   4        2.53       13.15    139.49 o 
   8  11   4      175.87      247.61     95.86 o 
   9  11   4      863.51     1029.55    100.31 o 
  10  11   4        0.81     -103.93    103.93 o 
  11  11   4     2474.94     2422.78    134.22 o 
  12  11   4      395.32      213.82     86.86 o 
  13  11   4       35.88       10.82     83.82 o 
  14  11   4      480.11      560.50     97.03 o 
  15  11   4      361.45      288.92    115.30 o 
  16  11   4        0.07       63.52     98.36 o 
 -16  12   4       46.65       92.19     90.76 o 
 -15  12   4       28.64       88.54     95.12 o 
 -14  12   4      540.01      837.23    117.97 o 
 -13  12   4     1950.92     2190.16    154.43 o 
 -12  12   4       35.76      149.61    102.17 o 
 -11  12   4     1001.97      788.33    125.68 o 
 -10  12   4     1765.55     1609.66    144.34 o 
  -9  12   4     1963.55     1784.15    112.22 o 
  -8  12   4       31.20      -17.94    160.12 o 
  -7  12   4     2579.63     2737.98    162.69 o 
  -6  12   4       88.94      206.75    109.35 o 
  -5  12   4      476.76      588.41    105.19 o 
  -4  12   4     1012.84      783.55    119.91 o 
  -3  12   4     5589.50     5689.76    210.42 o 
  -2  12   4       66.96      -96.70     96.70 o 
  -1  12   4      971.30     1112.92    137.14 o 
   0  12   4      469.64      381.69    153.60 o 
   1  12   4      594.09      715.11    128.69 o 
   2  12   4      236.24      229.01     92.98 o 
   3  12   4     2249.18     2391.82    141.86 o 
   4  12   4      678.16      562.71    119.62 o 
   5  12   4      531.24      559.52    105.06 o 
   6  12   4     1115.01     1033.97    117.67 o 
   7  12   4       23.73       60.52     93.57 o 
   8  12   4      481.84      506.87    105.68 o 
   9  12   4      497.48      642.15    121.47 o 
  10  12   4      327.19      273.19     99.51 o 
  11  12   4      206.80      178.15    102.31 o 
  12  12   4     1092.47     1105.20    114.79 o 
  13  12   4      263.53      307.24     93.68 o 
  14  12   4        3.84       14.07     84.00 o 
  15  12   4      295.51      250.10    107.52 o 
 -15  13   4      158.73      361.48    108.76 o 
 -14  13   4       58.06      146.43    109.67 o 
 -13  13   4      178.58      176.32    110.42 o 
 -12  13   4        5.75       90.96    105.87 o 
 -11  13   4      103.21       85.20    107.48 o 
 -10  13   4       21.73       32.85    108.27 o 
  -9  13   4     1436.00     1425.95    109.79 o 
  -8  13   4      891.77      849.65    119.10 o 
  -7  13   4        5.53     -128.01    200.17 o 
  -6  13   4     1884.02     1873.43    152.65 o 
  -5  13   4      187.79       -4.27    129.54 o 
  -4  13   4      356.45      511.52    115.52 o 
  -3  13   4     1116.46      865.00    126.97 o 
  -2  13   4     1486.69     1650.85    162.59 o 
  -1  13   4      158.82      241.73    144.11 o 
   0  13   4     1206.02      969.75    172.75 o 
   1  13   4     1512.60     1721.52    158.51 o 
   2  13   4      127.71      186.41     98.96 o 
   3  13   4       85.42       21.53     95.95 o 
   4  13   4      106.92      105.26     98.72 o 
   5  13   4      576.70      540.13    136.38 o 
   6  13   4       83.07       54.13    129.36 o 
   7  13   4      244.58      235.67    101.58 o 
   8  13   4     2037.38     2135.26    192.14 o 
   9  13   4      301.09      279.66    111.05 o 
  10  13   4     1190.38     1242.37    127.67 o 
  11  13   4       89.64       72.40     91.31 o 
  12  13   4       27.10      -56.93    131.71 o 
  13  13   4      788.64     1007.31    213.25 o 
  14  13   4     2494.05     2732.36    256.52 o 
 -13  14   4        4.48     -111.61    111.61 o 
 -12  14   4       28.93       34.19    111.75 o 
 -11  14   4      178.07      113.72    116.24 o 
 -10  14   4      345.70      486.42    127.35 o 
  -9  14   4        6.75      -82.82     82.82 o 
  -8  14   4       22.26      -69.99    104.72 o 
  -7  14   4      220.30       15.67    110.15 o 
  -6  14   4      227.15      -19.28    110.13 o 
  -5  14   4      404.66      191.23    119.51 o 
  -4  14   4      856.45      779.30    150.43 o 
  -3  14   4      135.16      174.49    129.08 o 
  -2  14   4       18.91     -102.67    102.67 o 
  -1  14   4       36.78       36.35    103.14 o 
   0  14   4     1873.29     1418.77    192.68 o 
   1  14   4       92.71      132.71    150.66 o 
   2  14   4     2195.43     2412.71    172.26 o 
   3  14   4      152.12      156.74    101.49 o 
   4  14   4      710.07      758.51    120.66 o 
   5  14   4      593.01      644.14    117.34 o 
   6  14   4     2153.27     2350.00    216.64 o 
   7  14   4      633.40      617.15    135.76 o 
   8  14   4      156.56      250.50    121.85 o 
   9  14   4       22.60       73.67    103.40 o 
  10  14   4      533.19      427.06    110.06 o 
  11  14   4     1285.24     1417.35    184.08 o 
  12  14   4      377.33      428.85    155.97 o 
 -11  15   4      364.76      222.57    130.63 o 
 -10  15   4      271.34        4.56    169.45 o 
  -9  15   4      101.25      183.98    108.71 o 
  -8  15   4      181.58      129.89    114.06 o 
  -7  15   4      169.80      136.57    298.16 o 
  -6  15   4       22.19       20.50    117.01 o 
  -5  15   4      187.29      -93.04    145.41 o 
  -4  15   4     1117.04     1245.92    173.83 o 
  -3  15   4        9.85     -134.98    134.98 o 
  -2  15   4      131.92      226.03    143.24 o 
  -1  15   4      452.55      692.18    160.21 o 
   0  15   4      384.86      145.78    226.76 o 
   1  15   4        6.31     -143.27    200.48 o 
   2  15   4     2458.02     2281.79    180.94 o 
   3  15   4      137.73      204.36    124.79 o 
   4  15   4      808.92      640.66    135.92 o 
   5  15   4      396.56      593.95    207.29 o 
   6  15   4      235.66      479.68    156.97 o 
   7  15   4        9.87      302.70    132.33 o 
   8  15   4      891.94     1047.36    152.20 o 
   9  15   4      748.37      745.53    149.42 o 
  10  15   4      426.83      256.24    153.65 o 
  -9  16   4      171.84       54.51    132.59 o 
  -8  16   4      891.46     1075.13    225.62 o 
  -7  16   4      350.60      324.90    186.10 o 
  -6  16   4      760.61      712.95    206.84 o 
  -5  16   4       24.02        7.75    124.73 o 
  -4  16   4        0.16     -125.05    125.05 o 
  -3  16   4      401.83      291.37    152.94 o 
  -2  16   4     1299.10     1625.65    196.53 o 
  -1  16   4      116.29       10.90    150.16 o 
   0  16   4      192.50       71.26    140.27 o 
   1  16   4      124.34      248.20    160.11 o 
   2  16   4      321.83      315.63    213.26 o 
   3  16   4     1158.15     1396.96    438.68 o 
   4  16   4     2283.30     2522.33    295.60 o 
   5  16   4       12.88      -53.99    205.17 o 
   6  16   4      182.47      353.69    172.41 o 
   7  16   4      451.95      445.43    280.75 o 
  -4  17   4     2331.93     2894.75    300.28 o 
  -3  17   4      194.37       -5.98    211.01 o 
  -2  17   4        7.76     -229.46    229.46 o 
  -1  17   4        8.84     -234.86    234.86 o 
   0  17   4     1276.16     1398.37    315.85 o 
   1  17   4      553.45      678.96    190.24 o 
   2  17   4     1046.70     1020.01    476.47 o 
   3  17   4      183.86      360.91    205.17 o 
 -23   0   5      500.94      621.65    145.08 o 
 -21   0   5       26.45      100.78    197.07 o 
 -19   0   5      469.52      444.57    228.11 o 
 -17   0   5     2900.61     3036.35    265.82 o 
 -15   0   5     2677.90     2615.26    141.90 o 
 -13   0   5     6871.90     6867.56    193.03 o 
 -11   0   5     9122.81     8634.95    168.40 o 
  -9   0   5      307.55      270.53     43.89 o 
  -7   0   5     2894.18     2397.33    124.12 o 
  -5   0   5     6907.32     7075.68    158.98 o 
  -3   0   5    24036.87    22480.39    364.01 o 
  -1   0   5     1567.60      993.81     66.81 o 
   1   0   5    18773.95    21046.37    248.33 o 
   3   0   5    20975.58    20026.05    251.02 o 
   5   0   5    38578.06    40498.36    534.70 o 
   7   0   5     5046.02     4723.90     91.39 o 
   9   0   5    36289.00    36275.88    337.64 o 
  11   0   5     2499.11     2781.64     78.50 o 
  13   0   5      462.34      386.89     62.66 o 
  15   0   5      897.67      984.78     88.60 o 
  17   0   5        3.61       -1.50     86.81 o 
  19   0   5    10722.84    10677.11    277.24 o 
  21   0   5     1526.65     1695.32    272.66 o 
 -23   1   5      170.83      132.94    117.09 o 
 -22   1   5       34.54       32.30     83.23 o 
 -21   1   5     1521.58     1667.78    124.85 o 
 -20   1   5       58.32       16.13     74.79 o 
 -19   1   5      700.52      587.28     88.69 o 
 -18   1   5      714.67      672.28     80.73 o 
 -17   1   5       21.52      105.78     64.38 o 
 -16   1   5      471.47      495.08     64.78 o 
 -15   1   5     3934.10     4014.11    112.56 o 
 -14   1   5     8854.96     8706.20    196.49 o 
 -13   1   5        9.69        0.64     49.18 o 
 -12   1   5     1010.69     1190.11     64.45 o 
 -11   1   5    10434.79    10174.20    152.37 o 
 -10   1   5     5350.67     5156.63     80.78 o 
  -9   1   5     1587.19     1422.03     36.73 o 
  -8   1   5     1573.94     1328.46     72.16 o 
  -7   1   5     2616.77     2676.50     88.90 o 
  -6   1   5     4525.85     4674.82     96.97 o 
  -5   1   5     4265.02     3503.73     72.72 o 
  -4   1   5     4719.44     4602.92     82.87 o 
  -3   1   5     4387.89     3663.28     76.77 o 
  -2   1   5     1898.32     1448.42     55.32 o 
  -1   1   5      544.41      616.81     27.46 o 
   0   1   5     2024.53     1892.01     39.36 o 
   1   1   5    24748.76    24811.82    205.09 o 
   2   1   5     5762.22     6325.18     66.66 o 
   3   1   5     1088.86     1316.54     38.75 o 
   4   1   5        0.46       67.47     24.37 o 
   5   1   5     8193.80     7667.60     91.39 o 
   6   1   5     4982.58     4522.67     88.27 o 
   7   1   5    15429.85    14692.96    130.64 o 
   8   1   5    17859.32    17987.71    141.31 o 
   9   1   5      565.43      618.88     30.42 o 
  10   1   5        5.93        6.18     24.57 o 
  11   1   5    15504.82    15332.91    132.62 o 
  12   1   5      886.79      962.87     43.07 o 
  13   1   5     9371.84     9474.22    125.39 o 
  14   1   5     1869.10     2087.08     72.82 o 
  15   1   5     1202.19     1353.32     70.24 o 
  16   1   5      656.86      675.90     83.32 o 
  17   1   5     6337.95     5977.00    160.51 o 
  18   1   5      187.12      147.51     89.18 o 
  19   1   5      300.71      234.02     72.70 o 
  20   1   5       13.11      123.43     79.44 o 
  21   1   5     2733.87     2715.76    181.12 o 
 -23   2   5      700.09      781.86    137.18 o 
 -22   2   5     1702.91     1609.37    160.45 o 
 -21   2   5      186.68      168.09    139.18 o 
 -20   2   5      809.34      768.98     98.10 o 
 -19   2   5     2140.77     2168.30    128.48 o 
 -18   2   5      856.79      810.59     84.50 o 
 -17   2   5     2099.50     2130.31     94.61 o 
 -16   2   5     2813.40     2963.66    102.79 o 
 -15   2   5      498.44      511.12     68.41 o 
 -14   2   5       44.05      110.75     56.70 o 
 -13   2   5     1239.94     1439.79     76.06 o 
 -12   2   5    11283.96    11118.23    173.35 o 
 -11   2   5     1124.75     1179.40     64.54 o 
 -10   2   5     1936.38     1607.72     49.85 o 
  -9   2   5    12541.96    12415.25    134.58 o 
  -8   2   5      623.09      589.99     29.64 o 
  -7   2   5    12983.61    12553.26    140.21 o 
  -6   2   5    12402.09    12144.90    161.95 o 
  -5   2   5     3855.04     4034.64    104.76 o 
  -4   2   5    18028.17    17674.57    265.24 o 
  -3   2   5    67048.31    69663.08    799.20 o 
  -2   2   5    43325.40    44211.65    471.56 o 
  -1   2   5    54950.60    56949.12    506.77 o 
   0   2   5    15318.76    15313.11    125.25 o 
   1   2   5        1.47       26.93     15.81 o 
   2   2   5       86.92       40.89     13.98 o 
   3   2   5     2903.47     2760.73     47.26 o 
   4   2   5     9012.68     9002.98     92.57 o 
   5   2   5     1745.22     2083.33     52.21 o 
   6   2   5    11882.64    11789.46    121.78 o 
   7   2   5     6379.92     6667.34     84.68 o 
   8   2   5       10.71       -1.13     25.74 o 
   9   2   5    11556.09    11823.45    117.45 o 
  10   2   5    10935.14    10892.63    117.58 o 
  11   2   5      483.57      439.27     39.85 o 
  12   2   5       22.00       15.60     36.57 o 
  13   2   5     9171.29     8919.16    166.97 o 
  14   2   5      704.37      716.46     58.79 o 
  15   2   5     3331.44     3329.67    104.64 o 
  16   2   5     1013.72     1027.54     87.38 o 
  17   2   5      122.02      105.08     70.33 o 
  18   2   5        9.10      -42.91     66.91 o 
  19   2   5     1234.48     1196.98     92.85 o 
  20   2   5     1053.82     1118.64     99.72 o 
  21   2   5     1631.66     1602.29    154.67 o 
 -22   3   5      281.93       58.44    132.28 o 
 -21   3   5      688.36      591.31    141.95 o 
 -20   3   5     2135.29     2167.08    220.31 o 
 -19   3   5      742.94      601.66     88.65 o 
 -18   3   5     5413.96     5395.05    164.79 o 
 -17   3   5     3488.10     3704.06    130.35 o 
 -16   3   5      424.17      452.09     88.67 o 
 -15   3   5      436.96      473.54     69.57 o 
 -14   3   5     3035.86     3432.06    114.17 o 
 -13   3   5     4488.69     4781.82    120.73 o 
 -12   3   5     1027.00     1070.39     68.25 o 
 -11   3   5     7332.79     7554.70    116.71 o 
 -10   3   5      303.49      242.53     35.35 o 
  -9   3   5      220.72      305.41     35.40 o 
  -8   3   5     2434.55     2124.07     54.53 o 
  -7   3   5     8355.06     7705.12     89.78 o 
  -6   3   5     1131.45     1312.38     57.14 o 
  -5   3   5     9293.27     9221.50    128.63 o 
  -4   3   5     8353.31     8406.93     97.16 o 
  -3   3   5    14730.64    15666.31    138.53 o 
  -2   3   5     5048.71     4957.48     59.70 o 
  -1   3   5     6296.46     5736.64     64.19 o 
   0   3   5     7628.72     9015.02     85.96 o 
   1   3   5    36307.76    38577.95    304.66 o 
   2   3   5    26271.58    25892.70    225.23 o 
   3   3   5      807.77      885.51     35.07 o 
   4   3   5    19017.56    18712.20    158.23 o 
   5   3   5     2720.79     2720.78     57.79 o 
   6   3   5      579.11      817.94     37.11 o 
   7   3   5     2684.67     3157.27     60.30 o 
   8   3   5      545.95      588.77     30.99 o 
   9   3   5       21.70       13.38     27.92 o 
  10   3   5      266.72      393.22     37.11 o 
  11   3   5      116.27       69.10     38.29 o 
  12   3   5     3086.02     3209.07     79.28 o 
  13   3   5     1651.94     1651.80     79.29 o 
  14   3   5     1246.19     1232.18     75.74 o 
  15   3   5       25.07       43.45     68.03 o 
  16   3   5       16.62       26.85     55.02 o 
  17   3   5      791.05      776.57    100.96 o 
  18   3   5     1122.58     1155.73     93.86 o 
  19   3   5      152.05      157.52     69.90 o 
  20   3   5        9.45      -63.19     63.19 o 
  21   3   5      175.98      211.53    143.58 o 
 -22   4   5      293.38      232.95    133.51 o 
 -21   4   5     5103.34     5337.71    270.43 o 
 -20   4   5      370.62      408.68    152.52 o 
 -19   4   5     2157.81     2153.88    166.79 o 
 -18   4   5       79.46       24.26     70.11 o 
 -17   4   5     2391.25     2473.46    145.10 o 
 -16   4   5      735.57      748.88    104.03 o 
 -15   4   5    10171.60    10085.91    365.88 o 
 -14   4   5     2682.68     2529.54    160.92 o 
 -13   4   5     1583.12     1596.99    112.16 o 
 -12   4   5      505.24      442.73     62.66 o 
 -11   4   5     2395.73     2427.63     89.76 o 
 -10   4   5      746.80      709.76     52.08 o 
  -9   4   5     3361.88     3497.22     65.10 o 
  -8   4   5     1978.28     2059.50     57.10 o 
  -7   4   5       11.66      -30.17     32.84 o 
  -6   4   5       13.41       24.80     30.17 o 
  -5   4   5     8738.22     7831.76     90.00 o 
  -4   4   5       13.84        2.09     32.52 o 
  -3   4   5      625.63      601.96     34.63 o 
  -2   4   5    15691.53    15539.22    139.95 o 
  -1   4   5     6760.54     7552.44     82.33 o 
   0   4   5     5577.46     5848.96     75.51 o 
   1   4   5     3574.63     3639.44     65.96 o 
   2   4   5    10304.07    10913.38    117.84 o 
   3   4   5      191.40      235.15     36.13 o 
   4   4   5      383.88      352.77     37.05 o 
   5   4   5     3010.27     2868.32     57.88 o 
   6   4   5      371.78      450.18     36.27 o 
   7   4   5      460.36      472.95     36.59 o 
   8   4   5     1003.14     1120.20     45.32 o 
   9   4   5      796.50      878.84     46.98 o 
  10   4   5      302.48      328.25     43.81 o 
  11   4   5     4540.71     4510.55     85.52 o 
  12   4   5      117.41      176.63     44.77 o 
  13   4   5     1821.60     1799.78     72.80 o 
  14   4   5      488.68      486.85     78.35 o 
  15   4   5      106.13       63.45     59.58 o 
  16   4   5       81.48       43.62     58.03 o 
  17   4   5       51.20       69.88     66.93 o 
  18   4   5      245.25      383.08     79.29 o 
  19   4   5      128.29      176.60     71.97 o 
  20   4   5      183.66      181.90    103.29 o 
  21   4   5       74.49     -101.55    101.55 o 
 -22   5   5     3033.06     2852.40    233.50 o 
 -21   5   5        1.09      -24.17    115.23 o 
 -20   5   5      458.15      543.38    171.42 o 
 -19   5   5      813.53      843.98    394.14 o 
 -18   5   5      284.07      208.99    234.86 o 
 -17   5   5     2312.33     2508.40    149.89 o 
 -16   5   5     1683.89     1906.70    143.78 o 
 -15   5   5      428.60      493.81    100.89 o 
 -14   5   5       13.95       -7.33     83.16 o 
 -13   5   5     3136.07     2891.47    158.20 o 
 -12   5   5      426.20      424.88     64.34 o 
 -11   5   5     1710.27     1940.80     88.02 o 
 -10   5   5    11363.88    10952.28    171.90 o 
  -9   5   5     1985.77     1787.13     48.23 o 
  -8   5   5        3.94       27.01     23.21 o 
  -7   5   5     6912.48     6777.59     83.58 o 
  -6   5   5     7903.15     7682.47     92.89 o 
  -5   5   5     3541.43     3653.50     76.82 o 
  -4   5   5    27383.76    27369.54    239.63 o 
  -3   5   5     3136.35     3262.53     56.04 o 
  -2   5   5     6144.95     6827.03     79.52 o 
  -1   5   5    26348.23    29119.26    236.01 o 
   0   5   5    14287.06    13515.58    143.48 o 
   1   5   5     1484.61     1844.31     56.96 o 
   2   5   5    13908.17    13716.59    141.17 o 
   3   5   5     6042.95     5938.83     87.91 o 
   4   5   5        2.90        9.81     18.07 o 
   5   5   5      130.12       74.22     36.91 o 
   6   5   5    19813.87    20276.14    196.53 o 
   7   5   5       90.58      133.61     31.68 o 
   8   5   5     2723.43     2745.32     65.52 o 
   9   5   5      265.08      334.67     42.87 o 
  10   5   5     7219.38     7058.09    124.01 o 
  11   5   5     1309.39     1332.09     72.53 o 
  12   5   5     6150.83     6313.13    120.23 o 
  13   5   5      669.44      816.37     90.44 o 
  14   5   5      423.79      544.88     66.70 o 
  15   5   5       23.03      -34.61     57.12 o 
  16   5   5     3302.05     3476.10    140.07 o 
  17   5   5      183.30      113.71     61.80 o 
  18   5   5     2045.16     2097.06    114.42 o 
  19   5   5        2.36      -37.87     68.21 o 
  20   5   5       44.14      -36.17     64.16 o 
 -21   6   5      269.72      212.67    127.54 o 
 -20   6   5      619.65      416.87    138.77 o 
 -19   6   5      165.79     -116.08    194.37 o 
 -18   6   5     2485.13     2445.80    332.05 o 
 -17   6   5      525.80      501.56    148.75 o 
 -16   6   5      402.39      370.36    104.66 o 
 -15   6   5      363.27      288.67    136.77 o 
 -14   6   5     5855.59     5785.68    215.47 o 
 -13   6   5     1571.13     1784.45     97.15 o 
 -12   6   5     7441.04     7382.57    166.57 o 
 -11   6   5      693.68      696.21     43.55 o 
 -10   6   5      175.36      285.97     31.49 o 
  -9   6   5     1602.25     1641.20     48.24 o 
  -8   6   5    22399.00    22128.75    209.60 o 
  -7   6   5     1612.45     1802.17     60.37 o 
  -6   6   5    13785.92    12657.28    136.38 o 
  -5   6   5     2453.90     2163.52     55.67 o 
  -4   6   5      453.53      546.49     31.75 o 
  -3   6   5     2748.57     2748.84     54.36 o 
  -2   6   5    40428.17    40601.19    302.91 o 
  -1   6   5       40.28       62.75     35.09 o 
   0   6   5    10872.21    10614.81    126.98 o 
   1   6   5      309.55      351.30     40.78 o 
   2   6   5    12188.14    12368.54    141.05 o 
   3   6   5      810.72      902.25     44.96 o 
   4   6   5    31303.80    30276.41    267.39 o 
   5   6   5      425.78      316.04     37.19 o 
   6   6   5     4591.96     4474.87     84.19 o 
   7   6   5     1914.01     1850.53     63.16 o 
   8   6   5    11108.89    11074.94    139.99 o 
   9   6   5      780.02      792.45     53.44 o 
  10   6   5    12237.39    11848.02    151.19 o 
  11   6   5       18.49      108.62     53.66 o 
  12   6   5      636.96      627.82     70.27 o 
  13   6   5      567.64      472.14     74.07 o 
  14   6   5    11318.40    11104.61    189.32 o 
  15   6   5       55.97       -4.02     59.11 o 
  16   6   5     6051.37     6046.00    140.07 o 
  17   6   5       28.16      -17.44     61.65 o 
  18   6   5      410.59      427.66     69.90 o 
  19   6   5       22.34       57.31     72.88 o 
  20   6   5     4361.43     4331.56    363.03 o 
 -21   7   5       44.29      111.94    155.22 o 
 -20   7   5     1139.55     1357.88    307.75 o 
 -19   7   5      320.47       -8.10    218.66 o 
 -18   7   5      330.28      637.10    237.56 o 
 -17   7   5      394.96      399.53    232.16 o 
 -16   7   5     6170.07     6380.09    286.35 o 
 -15   7   5      980.51      833.50    130.96 o 
 -14   7   5     4587.40     4657.90    203.48 o 
 -13   7   5      120.89      151.22     61.40 o 
 -12   7   5     2981.82     2892.92     70.41 o 
 -11   7   5      125.74      153.61     46.04 o 
 -10   7   5     4904.67     4855.99     88.12 o 
  -9   7   5       65.03       47.25     39.96 o 
  -8   7   5     6115.14     5904.35     93.04 o 
  -7   7   5      280.49      256.18     38.72 o 
  -6   7   5     4694.48     5017.48    129.63 o 
  -5   7   5      463.21      495.56     35.67 o 
  -4   7   5    16940.07    17393.08    158.25 o 
  -3   7   5      363.68      351.15     37.17 o 
  -2   7   5     1659.53     1856.26     50.25 o 
  -1   7   5      491.41      446.13     45.38 o 
   0   7   5    26503.96    26165.59    246.72 o 
   1   7   5      886.06      870.31     45.83 o 
   2   7   5    22486.86    22692.88    223.41 o 
   3   7   5       27.88       40.37     23.43 o 
   4   7   5     1403.64     1309.48     50.27 o 
   5   7   5     1104.23     1231.93     52.43 o 
   6   7   5    35751.15    35014.32    327.95 o 
   7   7   5      142.08       72.93     41.89 o 
   8   7   5     8397.49     8738.45    127.11 o 
   9   7   5     1225.45     1162.76     72.33 o 
  10   7   5     3786.65     3672.94    123.27 o 
  11   7   5      575.25      637.89     71.57 o 
  12   7   5    13683.21    13638.20    227.65 o 
  13   7   5        0.18      -15.89     81.09 o 
  14   7   5     1086.32     1123.84     86.68 o 
  15   7   5       80.51       73.20     77.29 o 
  16   7   5     3888.57     3810.76    125.43 o 
  17   7   5      286.04      310.71     69.90 o 
  18   7   5     4826.45     4814.52    134.02 o 
  19   7   5       91.06       88.45     89.52 o 
 -20   8   5      586.53      426.53    259.16 o 
 -19   8   5      263.47     -218.66    218.66 o 
 -18   8   5     1437.33     1689.92    305.05 o 
 -17   8   5      184.16      350.94    226.76 o 
 -16   8   5        0.08     -175.47    175.47 o 
 -15   8   5      358.60      577.70    237.56 o 
 -14   8   5     3435.08     3462.41    130.59 o 
 -13   8   5        1.28       39.11     44.00 o 
 -12   8   5     6885.49     7019.55    118.11 o 
 -11   8   5     1725.25     1706.86     87.49 o 
 -10   8   5      831.85      833.53     64.00 o 
  -9   8   5     2215.23     2189.66     73.94 o 
  -8   8   5    14238.09    13852.55    170.24 o 
  -7   8   5     1101.30     1036.68     58.97 o 
  -6   8   5     4813.69     4957.95     87.40 o 
  -5   8   5     2290.24     2329.47     63.16 o 
  -4   8   5     4781.04     4833.65     78.29 o 
  -3   8   5       89.66       21.03     37.03 o 
  -2   8   5     7011.32     7090.96    104.61 o 
  -1   8   5     1254.06     1248.04     54.06 o 
   0   8   5      265.40      202.36     34.28 o 
   1   8   5      253.70      207.85     43.38 o 
   2   8   5    12927.40    12869.97    148.82 o 
   3   8   5      827.48      841.59     47.59 o 
   4   8   5    13733.57    13623.47    144.08 o 
   5   8   5     2552.13     2544.24     67.13 o 
   6   8   5        5.73       -1.18     39.91 o 
   7   8   5     1140.42     1158.31     56.56 o 
   8   8   5    11740.44    11280.45    188.16 o 
   9   8   5     1777.60     2116.98    131.69 o 
  10   8   5     3896.18     3977.45    147.23 o 
  11   8   5     1431.19     1495.75     99.62 o 
  12   8   5     1186.95     1016.84     87.95 o 
  13   8   5      158.07      246.27     71.95 o 
  14   8   5     3439.27     3649.27    135.20 o 
  15   8   5      199.26      141.30     70.60 o 
  16   8   5      628.74      420.88     72.73 o 
  17   8   5       10.24      -30.46     64.34 o 
  18   8   5      580.21      592.13     78.48 o 
  19   8   5      591.91      591.68    132.07 o 
 -19   9   5      571.22      691.09    261.86 o 
 -18   9   5     1092.81      947.54    286.15 o 
 -17   9   5     1485.53     1290.39    288.85 o 
 -16   9   5      362.73      180.87    242.96 o 
 -15   9   5      569.16      763.97    261.86 o 
 -14   9   5      244.07      206.85     51.71 o 
 -13   9   5     4757.07     5038.82    173.63 o 
 -12   9   5     2823.13     3049.48    101.94 o 
 -11   9   5      150.94      190.53     58.07 o 
 -10   9   5       15.50       56.86     55.55 o 
  -9   9   5     1272.69     1112.43     69.02 o 
  -8   9   5      577.55      616.46     57.78 o 
  -7   9   5     4081.02     3984.19     90.71 o 
  -6   9   5     1189.55     1130.48     56.24 o 
  -5   9   5        2.58      -39.85     39.85 o 
  -4   9   5      457.53      274.18     44.45 o 
  -3   9   5     3252.72     3386.85     76.92 o 
  -2   9   5     2061.30     2066.88     67.77 o 
  -1   9   5      598.88      712.23     55.47 o 
   0   9   5      415.12      373.51     44.60 o 
   1   9   5     4120.76     3831.08    114.97 o 
   2   9   5      814.96      729.34     59.56 o 
   3   9   5     1104.95     1113.83     55.91 o 
   4   9   5     1691.93     1681.13     76.98 o 
   5   9   5     1462.60     1451.20     62.59 o 
   6   9   5     1003.86     1020.49     66.67 o 
   7   9   5      895.20      906.05     80.46 o 
   8   9   5       29.63       41.83     81.12 o 
   9   9   5        3.59      139.23    123.80 o 
  10   9   5     1613.67     1435.41    108.90 o 
  11   9   5      255.12      301.20     86.53 o 
  12   9   5      764.49      789.02     95.56 o 
  13   9   5      131.69      122.83     74.45 o 
  14   9   5      339.45      347.31     76.53 o 
  15   9   5        4.97       22.53     71.00 o 
  16   9   5      814.44      606.52     85.09 o 
  17   9   5       78.75      122.95     70.96 o 
  18   9   5      223.51      160.28    122.66 o 
 -19  10   5        0.58      -29.70    248.36 o 
 -18  10   5        3.00     -137.68    215.96 o 
 -17  10   5      411.37      448.13    267.26 o 
 -16  10   5      584.49      467.02    259.16 o 
 -15  10   5      881.05      736.15     83.50 o 
 -14  10   5      463.59      495.35     61.84 o 
 -13  10   5      171.86      144.90     67.94 o 
 -12  10   5     1594.33     1488.91     96.45 o 
 -11  10   5      200.54      169.12     73.37 o 
 -10  10   5     5720.75     5602.89    166.00 o 
  -9  10   5      673.99      784.56     76.96 o 
  -8  10   5       33.56      120.69     58.28 o 
  -7  10   5      782.87      718.97     53.75 o 
  -6  10   5     3695.89     3648.55     90.23 o 
  -5  10   5      863.33      847.81     58.35 o 
  -4  10   5     1756.74     1722.36     69.64 o 
  -3  10   5      271.61      294.12     54.34 o 
  -2  10   5      788.03      706.40     55.28 o 
  -1  10   5     1215.97     1207.05     67.70 o 
   0  10   5      639.63      578.01     66.74 o 
   1  10   5     3097.69     3369.22    132.20 o 
   2  10   5      231.43      299.13     57.88 o 
   3  10   5        8.97        6.75     53.66 o 
   4  10   5      989.38      920.16     91.74 o 
   5  10   5     1176.65     1133.89     92.97 o 
   6  10   5     2861.79     2518.06    116.47 o 
   7  10   5      118.30        5.59     87.14 o 
   8  10   5      883.13      735.96     93.37 o 
   9  10   5      468.55      431.29    113.59 o 
  10  10   5       42.39       24.32     80.62 o 
  11  10   5      121.23      142.45    103.33 o 
  12  10   5      567.76      512.46     93.18 o 
  13  10   5        6.92       11.78     70.26 o 
  14  10   5      544.14      468.73     83.27 o 
  15  10   5       99.84       69.75     76.55 o 
  16  10   5       14.12      -22.08     70.89 o 
  17  10   5       81.33      169.55     91.94 o 
 -18  11   5     1788.67     1247.19    337.44 o 
 -17  11   5      749.86      661.39    286.15 o 
 -16  11   5       21.81       32.39    245.66 o 
 -15  11   5      539.57      603.05     64.94 o 
 -14  11   5     1892.32     1917.64    105.04 o 
 -13  11   5       51.71      153.55     90.32 o 
 -12  11   5      706.12      893.02    140.11 o 
 -11  11   5      781.73      851.08    111.30 o 
 -10  11   5       77.01       78.46     93.04 o 
  -9  11   5      533.88      457.80    103.86 o 
  -8  11   5     1117.84     1120.45     99.50 o 
  -7  11   5     2269.80     2189.87    138.32 o 
  -6  11   5     1637.78     1571.41     95.32 o 
  -5  11   5      252.66      159.05     85.73 o 
  -4  11   5      580.56      536.08     95.50 o 
  -3  11   5      142.37      197.88    153.79 o 
  -2  11   5     4293.60     4553.16    328.09 o 
  -1  11   5     3232.13     3119.52    247.16 o 
   0  11   5      443.15      271.23     98.19 o 
   1  11   5      238.94      163.17    107.08 o 
   2  11   5     2090.66     2211.94    130.05 o 
   3  11   5     1107.89     1078.10     98.17 o 
   4  11   5      669.25      618.87     88.18 o 
   5  11   5      906.26      869.99     92.26 o 
   6  11   5      133.73      113.07     91.22 o 
   7  11   5      439.55      594.19    102.81 o 
   8  11   5     1440.99     1262.49    107.42 o 
   9  11   5      136.10      112.84     84.80 o 
  10  11   5       83.98      153.02     94.75 o 
  11  11   5      830.49      721.07    102.68 o 
  12  11   5      419.00      544.64     97.19 o 
  13  11   5       26.05       86.37     89.83 o 
  14  11   5      519.19      342.66     82.78 o 
  15  11   5       32.77      -10.69     83.70 o 
  16  11   5      189.87      133.39    105.43 o 
 -16  12   5      837.26      940.39    122.46 o 
 -15  12   5      139.22      106.44     84.38 o 
 -14  12   5     1324.85     1393.49    119.30 o 
 -13  12   5      654.41      578.90    108.59 o 
 -12  12   5      359.52      125.44     99.33 o 
 -11  12   5      499.64      468.27    181.00 o 
 -10  12   5      919.80      946.79    123.40 o 
  -9  12   5      251.21      261.65    105.63 o 
  -8  12   5      120.56       52.10     85.42 o 
  -7  12   5     2360.19     2657.22    155.16 o 
  -6  12   5      658.60      584.83    125.12 o 
  -5  12   5      528.11      542.95    114.82 o 
  -4  12   5      597.14      670.03    105.63 o 
  -3  12   5     1944.05     2096.40    145.77 o 
  -2  12   5      216.82      271.84    103.92 o 
  -1  12   5     3649.30     3726.85    467.02 o 
   0  12   5     3376.02     3483.12    234.79 o 
   1  12   5      429.40      485.86    121.25 o 
   2  12   5      651.24      677.45    122.35 o 
   3  12   5     1927.52     1767.75    116.73 o 
   4  12   5       98.13      102.00     79.96 o 
   5  12   5      976.56      969.24    117.37 o 
   6  12   5      130.56       32.36     93.40 o 
   7  12   5      584.14      605.98    109.99 o 
   8  12   5        4.33      -35.41     93.20 o 
   9  12   5     2762.38     2647.13    182.35 o 
  10  12   5       66.36      -31.03     93.25 o 
  11  12   5       10.27        6.20     88.54 o 
  12  12   5       51.92      101.71    113.47 o 
  13  12   5     1543.00     1471.67    122.26 o 
  14  12   5        1.77      -43.38    125.86 o 
  15  12   5      965.93     1014.11    132.93 o 
 -15  13   5     1127.33      995.83    113.33 o 
 -14  13   5        4.07       33.11     93.86 o 
 -13  13   5       40.92      134.84    103.74 o 
 -12  13   5      489.43      403.97    115.50 o 
 -11  13   5     1200.14     1377.37    141.77 o 
 -10  13   5      999.94      863.11    138.54 o 
  -9  13   5     1556.47     1505.07    146.90 o 
  -8  13   5      295.62      190.94    127.72 o 
  -7  13   5       16.27        1.12    132.72 o 
  -6  13   5      580.95      686.90    121.22 o 
  -5  13   5     3201.18     3410.48    184.91 o 
  -4  13   5     1739.02     1644.92    148.17 o 
  -3  13   5     2377.64     2384.28    159.62 o 
  -2  13   5       29.76       -2.19    104.04 o 
  -1  13   5       38.11      249.74    149.50 o 
   0  13   5     1978.08     2086.72    203.13 o 
   1  13   5     3561.29     3535.74    243.24 o 
   2  13   5       22.09       88.29    138.26 o 
   3  13   5      499.29      577.67    110.95 o 
   4  13   5      532.77      476.66    109.13 o 
   5  13   5      927.01     1101.14    122.81 o 
   6  13   5        2.19      173.31    101.16 o 
   7  13   5     2343.71     2286.87    149.79 o 
   8  13   5      350.84      520.03    190.02 o 
   9  13   5      155.36      213.58    101.72 o 
  10  13   5      100.15       90.46     99.57 o 
  11  13   5     3182.14     2796.46    154.97 o 
  12  13   5      327.80      237.01     99.86 o 
  13  13   5     2203.73     1923.57    307.68 o 
 -13  14   5      847.58     1147.74    133.85 o 
 -12  14   5        2.29        2.65    106.37 o 
 -11  14   5      446.54      520.39    123.47 o 
 -10  14   5       49.91     -104.31    104.31 o 
  -9  14   5      329.19      395.21    119.09 o 
  -8  14   5      881.83     1151.51    120.77 o 
  -7  14   5     2338.59     2122.08    253.94 o 
  -6  14   5      821.86      811.70    156.10 o 
  -5  14   5      384.69      285.86    121.36 o 
  -4  14   5       56.39      -18.50    113.08 o 
  -3  14   5     1470.33     1633.93    169.92 o 
  -2  14   5     1225.16     1237.09    171.64 o 
  -1  14   5     2097.15     2418.14    167.22 o 
   0  14   5      974.91      985.95    187.62 o 
   1  14   5      101.20      182.74    144.00 o 
   2  14   5      497.80      239.14    122.26 o 
   3  14   5     4945.43     5503.22    241.07 o 
   4  14   5     1081.28     1247.85    229.86 o 
   5  14   5     1663.64     1564.72    142.47 o 
   6  14   5      683.66      947.24    128.13 o 
   7  14   5      509.72      736.76    121.72 o 
   8  14   5      402.17      228.78    124.01 o 
   9  14   5     2799.11     2849.75    178.46 o 
  10  14   5     1063.30     1154.88    143.78 o 
  11  14   5      256.40      227.42    150.16 o 
  12  14   5       13.61      157.03    149.20 o 
 -11  15   5      872.13      947.81    143.71 o 
 -10  15   5      756.85     1127.06    209.66 o 
  -9  15   5      538.29      545.61    173.64 o 
  -8  15   5      616.87      831.07    118.85 o 
  -7  15   5      152.36       21.34    112.62 o 
  -6  15   5      195.56      -49.13    137.31 o 
  -5  15   5     1193.03     1567.04    157.24 o 
  -4  15   5      652.84      382.10    127.33 o 
  -3  15   5       51.51     -128.28    317.20 o 
  -2  15   5      171.09       68.87    136.82 o 
  -1  15   5      862.60      698.80    131.33 o 
   0  15   5      944.66      869.04    180.20 o 
   1  15   5      447.28      714.21    140.22 o 
   2  15   5     1350.96     1446.46    161.78 o 
   3  15   5       93.92       83.17    121.26 o 
   4  15   5        8.19     -126.83    209.96 o 
   5  15   5     2196.92     2514.85    191.34 o 
   6  15   5     1083.49      926.59    197.40 o 
   7  15   5      808.10      866.00    275.64 o 
   8  15   5      613.75      366.69    138.69 o 
   9  15   5       42.98      -71.20    162.74 o 
  10  15   5       40.08     -166.70    166.70 o 
  -8  16   5        1.82      187.46    179.61 o 
  -7  16   5      223.85      112.08    179.28 o 
  -6  16   5      721.37      732.10    206.74 o 
  -5  16   5      105.22      141.16    124.26 o 
  -4  16   5      408.93      250.35    129.80 o 
  -3  16   5      746.35      711.37    148.93 o 
  -2  16   5      101.33       19.00    132.27 o 
  -1  16   5      237.32      -14.98    136.63 o 
   0  16   5       71.67     -122.02    136.04 o 
   1  16   5      168.58      427.08    133.77 o 
   2  16   5      229.08      214.85    137.46 o 
   3  16   5     1061.26      960.41    152.74 o 
   4  16   5      397.52      564.34    220.19 o 
   5  16   5        1.67     -106.32    122.95 o 
   6  16   5      165.55      272.31    162.80 o 
  -3  17   5       49.93      -10.56    218.66 o 
  -2  17   5      116.86       50.71    208.78 o 
  -1  17   5      352.10     -213.26    224.06 o 
   0  17   5      422.55      404.93    264.56 o 
   1  17   5       26.05     -161.50    161.50 o 
 -22   0   6      829.32      588.10    152.52 o 
 -20   0   6     3033.82     3259.58    217.73 o 
 -18   0   6       12.89      -62.98     93.39 o 
 -16   0   6     3843.58     3958.07    171.64 o 
 -14   0   6     9327.66     8975.65    177.59 o 
 -12   0   6     7259.94     7361.98    205.34 o 
 -10   0   6    31169.81    30422.65    663.97 o 
  -8   0   6     4683.76     3799.98    150.10 o 
  -6   0   6    22127.27    21804.96    375.75 o 
  -4   0   6    21016.97    20409.13    363.44 o 
  -2   0   6     3238.65     3147.84    139.03 o 
   0   0   6    73459.65    71338.71    886.87 o 
   2   0   6     6918.60     5566.40     87.53 o 
   4   0   6    16118.29    17856.05    242.13 o 
   6   0   6    56309.09    59198.83    578.71 o 
   8   0   6    13776.64    14777.21    185.59 o 
  10   0   6     6428.33     6202.64    110.58 o 
  12   0   6    24663.54    24774.92    292.69 o 
  14   0   6      314.81      349.24     77.69 o 
  16   0   6     4868.00     5012.34    197.09 o 
  18   0   6     3728.87     3473.53    219.44 o 
  20   0   6      338.14      429.63    129.29 o 
 -23   1   6      114.55      -20.96     93.52 o 
 -22   1   6     2027.58     2083.10    135.95 o 
 -21   1   6      703.06      721.00    108.00 o 
 -20   1   6     1019.84     1009.33    105.47 o 
 -19   1   6       31.35      118.76     73.66 o 
 -18   1   6     2593.26     2775.56    123.16 o 
 -17   1   6        9.89      -17.30     56.71 o 
 -16   1   6     1153.34     1071.42     71.62 o 
 -15   1   6       28.53      -48.18     48.18 o 
 -14   1   6    10253.03    10231.54    175.21 o 
 -13   1   6     1704.34     1635.80     67.80 o 
 -12   1   6    17773.79    17777.76    202.92 o 
 -11   1   6     8705.49     8787.73    114.44 o 
 -10   1   6      145.47      185.39     23.07 o 
  -9   1   6     1918.33     2136.75    143.39 o 
  -8   1   6    17173.51    16465.85    252.53 o 
  -7   1   6     4186.79     4238.46    128.15 o 
  -6   1   6     2529.40     2240.35     73.78 o 
  -5   1   6    12013.62    11737.18    153.87 o 
  -4   1   6     7245.43     7154.56    114.85 o 
  -3   1   6       28.07       -3.64     33.09 o 
  -2   1   6    44630.49    41702.30    493.04 o 
  -1   1   6     7154.65     8050.59    108.22 o 
   0   1   6     1091.01      928.21     31.45 o 
   1   1   6      402.52      400.43     21.79 o 
   2   1   6    15211.79    15133.69    139.44 o 
   3   1   6      446.43      578.01     39.63 o 
   4   1   6    45078.56    44548.53    353.06 o 
   5   1   6    14774.07    16084.74    154.58 o 
   6   1   6     1997.72     2330.41     56.10 o 
   7   1   6     1940.18     1948.78     54.01 o 
   8   1   6    25857.65    25514.85    218.65 o 
   9   1   6     1793.72     1761.86     51.98 o 
  10   1   6    22081.86    22035.70    184.73 o 
  11   1   6     2640.42     2670.48     60.63 o 
  12   1   6       98.58       47.35     37.94 o 
  13   1   6        2.36      -36.06     40.56 o 
  14   1   6    18506.86    18321.69    242.86 o 
  15   1   6       26.90      -51.77     58.55 o 
  16   1   6     3824.23     4125.93    126.57 o 
  17   1   6       60.25       71.96     68.86 o 
  18   1   6     1180.02     1270.68    113.57 o 
  19   1   6      464.57      537.21     84.06 o 
  20   1   6     4481.18     4497.45    148.30 o 
  21   1   6      268.89      214.39    299.65 o 
 -23   2   6     1001.08      785.47    133.43 o 
 -22   2   6     1639.93     1741.67    158.70 o 
 -21   2   6      112.50      182.21     85.05 o 
 -20   2   6     1954.68     1519.34    118.21 o 
 -19   2   6     2391.82     2570.27    216.64 o 
 -18   2   6      426.10      238.40     61.37 o 
 -17   2   6      977.26      981.57     74.37 o 
 -16   2   6     4607.75     4572.33    114.37 o 
 -15   2   6     4188.44     4050.94    119.67 o 
 -14   2   6     2391.80     2691.41    107.25 o 
 -13   2   6     3044.02     2943.78     98.11 o 
 -12   2   6       16.49       22.52     53.46 o 
 -11   2   6     4957.99     5013.99     84.06 o 
 -10   2   6     6058.22     6075.92     84.54 o 
  -9   2   6     3990.41     3934.49     57.00 o 
  -8   2   6      327.33      420.26     35.16 o 
  -7   2   6     2309.81     2287.15    102.38 o 
  -6   2   6    14079.03    13721.91    248.10 o 
  -5   2   6     1471.75     1305.73     71.93 o 
  -4   2   6    11317.91    10447.34    152.80 o 
  -3   2   6    16966.11    16405.82    199.42 o 
  -2   2   6     2754.96     3288.43     69.84 o 
  -1   2   6     5092.93     5800.20     98.99 o 
   0   2   6     5161.50     5008.30     70.90 o 
   1   2   6      195.27      107.83     19.67 o 
   2   2   6    21240.04    21417.68    181.64 o 
   3   2   6     1589.06     1420.32     41.80 o 
   4   2   6     4051.10     4164.59     68.43 o 
   5   2   6       96.25       49.31     30.85 o 
   6   2   6     8864.79     9101.60    107.51 o 
   7   2   6     1839.94     1996.44     54.01 o 
   8   2   6    10881.03    11200.31    121.04 o 
   9   2   6      264.89      312.34     34.57 o 
  10   2   6      349.73      337.72     37.93 o 
  11   2   6      686.08      679.07     48.64 o 
  12   2   6      846.26     1008.15     55.46 o 
  13   2   6      657.37      731.50     53.48 o 
  14   2   6      888.81      838.25     62.71 o 
  15   2   6      910.04      994.18     80.98 o 
  16   2   6     1433.93     1650.61     92.94 o 
  17   2   6       29.02      -39.69     67.31 o 
  18   2   6     4942.07     4749.77    153.44 o 
  19   2   6       13.68       11.01     70.99 o 
  20   2   6      674.03      794.18     98.21 o 
  21   2   6      681.77      494.00    167.34 o 
 -22   3   6       18.07      -78.54    116.32 o 
 -21   3   6     1017.02      496.03    145.55 o 
 -20   3   6      141.58      228.08    101.94 o 
 -19   3   6        5.38       89.18     68.53 o 
 -18   3   6     1813.64     1866.09    103.78 o 
 -17   3   6     5144.82     4942.44    160.87 o 
 -16   3   6      125.83       37.42     71.69 o 
 -15   3   6     3774.66     3687.63    121.94 o 
 -14   3   6     1045.07     1038.51     76.94 o 
 -13   3   6      405.74      398.16     61.03 o 
 -12   3   6      922.67     1057.73     57.86 o 
 -11   3   6     1316.13     1325.12     52.34 o 
 -10   3   6      184.32      168.33     30.48 o 
  -9   3   6       33.66       61.22     25.50 o 
  -8   3   6      377.84      358.26     32.11 o 
  -7   3   6      254.53      262.64     37.67 o 
  -6   3   6     2497.52     2500.57     78.07 o 
  -5   3   6     1000.97     1108.20     61.42 o 
  -4   3   6     1096.45     1270.42     77.64 o 
  -3   3   6    28411.92    29849.51    326.13 o 
  -2   3   6      103.56      154.96     20.84 o 
  -1   3   6      990.97      918.73     33.47 o 
   0   3   6    25196.67    26501.42    200.69 o 
   1   3   6      175.42      149.15     26.66 o 
   2   3   6      224.40      164.76     29.85 o 
   3   3   6      573.61      827.29     37.85 o 
   4   3   6      373.80      591.15     36.98 o 
   5   3   6     6757.64     6834.53     85.78 o 
   6   3   6    11048.40    11148.25    109.24 o 
   7   3   6       68.77       43.96     27.22 o 
   8   3   6     1180.43     1186.92     42.97 o 
   9   3   6       86.60       12.34     26.96 o 
  10   3   6     1565.40     1651.44     94.39 o 
  11   3   6     1770.69     1691.31     62.10 o 
  12   3   6    12466.85    12627.63    157.87 o 
  13   3   6     2981.87     2947.20     92.28 o 
  14   3   6       20.04       67.97     55.73 o 
  15   3   6       44.89       48.65     57.22 o 
  16   3   6     1735.66     1953.93    108.86 o 
  17   3   6      413.49      384.58     71.87 o 
  18   3   6      459.63      530.10     83.74 o 
  19   3   6      266.85      228.02     78.01 o 
  20   3   6      126.40       84.59     73.19 o 
  21   3   6      161.62       -4.31    107.72 o 
 -22   4   6      762.82      675.89    150.48 o 
 -21   4   6      249.39      241.69    127.80 o 
 -20   4   6        5.63     -104.99    109.36 o 
 -19   4   6       28.22      -85.52     85.52 o 
 -18   4   6      829.88      812.59    111.51 o 
 -17   4   6       42.90      -46.43     87.83 o 
 -16   4   6      668.74      531.19    101.15 o 
 -15   4   6     1177.89     1291.15    112.41 o 
 -14   4   6      877.15      903.16     99.41 o 
 -13   4   6     1002.55     1045.97     86.38 o 
 -12   4   6      147.91      193.47     63.78 o 
 -11   4   6      412.40      369.21     51.01 o 
 -10   4   6     1914.06     1822.53     63.29 o 
  -9   4   6     1028.27     1032.49     42.16 o 
  -8   4   6     1707.31     1614.42     51.27 o 
  -7   4   6      684.73      590.95     38.69 o 
  -6   4   6     6701.89     6427.46    111.04 o 
  -5   4   6     5850.44     6059.44     99.46 o 
  -4   4   6      556.26      335.43     33.64 o 
  -3   4   6    11272.67    12663.77    120.50 o 
  -2   4   6       25.99       23.06     23.63 o 
  -1   4   6     1450.66     1345.05     41.61 o 
   0   4   6     5437.86     5907.06     79.78 o 
   1   4   6     8706.07     8613.81    100.59 o 
   2   4   6     1115.02     1412.42     47.30 o 
   3   4   6      349.01      580.73     40.72 o 
   4   4   6      203.70      249.11     32.42 o 
   5   4   6      261.97      302.55     35.12 o 
   6   4   6     1222.21     1289.21     42.93 o 
   7   4   6     2625.87     2730.17     63.92 o 
   8   4   6     3454.14     3405.44     79.02 o 
   9   4   6      541.11      677.55     42.38 o 
  10   4   6     2224.81     2155.08     67.49 o 
  11   4   6      953.36     1130.21     59.56 o 
  12   4   6       19.36      -20.80     43.49 o 
  13   4   6      914.30     1202.60     67.09 o 
  14   4   6     2260.20     2357.79     98.24 o 
  15   4   6      256.81      260.61     62.01 o 
  16   4   6     4616.17     4499.16    152.67 o 
  17   4   6       19.17      -59.06     60.96 o 
  18   4   6       52.97      115.77     77.34 o 
  19   4   6      340.35      206.51     80.58 o 
  20   4   6     3774.25     4054.17    217.54 o 
 -22   5   6        3.06       84.67    190.32 o 
 -21   5   6       42.86      193.53    132.33 o 
 -20   5   6       22.83        4.48    116.51 o 
 -19   5   6     3880.00     4041.24    410.33 o 
 -18   5   6      259.26      200.50    114.80 o 
 -17   5   6     6258.35     5955.58    201.83 o 
 -16   5   6      505.08      408.92    100.87 o 
 -15   5   6        0.54      -83.79     83.79 o 
 -14   5   6      143.43      170.21     89.50 o 
 -13   5   6     3160.07     3048.07    113.25 o 
 -12   5   6      276.06      276.02     64.54 o 
 -11   5   6     4256.62     4511.77    108.16 o 
 -10   5   6      641.54      626.44     55.68 o 
  -9   5   6      189.74      136.79     46.64 o 
  -8   5   6       30.28       46.77     35.17 o 
  -7   5   6    13297.73    13181.03    157.22 o 
  -6   5   6     2246.63     2238.42     46.84 o 
  -5   5   6     1368.54     1369.20     40.62 o 
  -4   5   6      461.96      408.47     38.67 o 
  -3   5   6    13978.81    12959.20    145.06 o 
  -2   5   6      326.67      312.92     29.92 o 
  -1   5   6    35902.66    35825.55    295.57 o 
   0   5   6     2781.56     3028.85     63.22 o 
   1   5   6     2850.63     2861.47     66.44 o 
   2   5   6        3.86       49.99     28.88 o 
   3   5   6     5866.01     6059.80     92.76 o 
   4   5   6     1860.17     2027.33     57.09 o 
   5   5   6    20603.91    20926.47    199.43 o 
   6   5   6       12.18       13.13     34.24 o 
   7   5   6      159.28      143.12     35.55 o 
   8   5   6     2629.49     2525.64     66.23 o 
   9   5   6     4440.69     4578.01     87.13 o 
  10   5   6      138.06      138.56     42.19 o 
  11   5   6       15.03       -3.93     43.72 o 
  12   5   6     3582.70     3398.08     95.44 o 
  13   5   6      964.63     1015.18     73.41 o 
  14   5   6     3452.41     3199.06    112.83 o 
  15   5   6     3201.28     3386.35    117.59 o 
  16   5   6        0.33       22.26     59.37 o 
  17   5   6      422.31      312.37     74.11 o 
  18   5   6     1062.39     1127.72    100.67 o 
  19   5   6     1043.53      969.70     97.94 o 
  20   5   6      125.64      104.52    136.98 o 
 -21   6   6     3460.44     3353.59    251.06 o 
 -20   6   6       34.57       83.69    207.87 o 
 -19   6   6     1568.28     1406.47    299.65 o 
 -18   6   6      622.03      801.77    256.46 o 
 -17   6   6      544.59      399.25    117.06 o 
 -16   6   6       64.62      191.07    109.56 o 
 -15   6   6    13775.11    13363.87    293.41 o 
 -14   6   6      812.15      703.20     96.01 o 
 -13   6   6     4782.14     4429.62    132.89 o 
 -12   6   6       20.75       31.52     64.59 o 
 -11   6   6     8441.38     8626.07    153.54 o 
 -10   6   6     1043.02     1136.37     60.45 o 
  -9   6   6    21771.03    21930.76    265.77 o 
  -8   6   6     1788.60     1931.16     49.26 o 
  -7   6   6      958.15     1075.25     39.61 o 
  -6   6   6      334.17      316.96     32.83 o 
  -5   6   6    25952.95    24662.81    230.55 o 
  -4   6   6      160.96      184.08     35.52 o 
  -3   6   6    30386.34    29459.31    236.89 o 
  -2   6   6      634.26      559.23     35.14 o 
  -1   6   6      248.50      374.83     34.97 o 
   0   6   6     1968.38     1884.67     52.03 o 
   1   6   6    26796.75    26751.33    249.38 o 
   2   6   6      262.25      288.67     36.32 o 
   3   6   6     9439.00     9107.35    111.99 o 
   4   6   6       46.84       82.95     30.42 o 
   5   6   6     5124.24     5257.04     94.62 o 
   6   6   6       62.72       65.03     37.37 o 
   7   6   6    17944.89    18110.63    181.81 o 
   8   6   6       27.42      -39.58     39.58 o 
   9   6   6      686.01      816.23     55.38 o 
  10   6   6      910.43      916.22     69.02 o 
  11   6   6     1789.10     1821.30     90.60 o 
  12   6   6        6.97      -53.98     53.98 o 
  13   6   6     6723.79     6340.73    144.67 o 
  14   6   6        0.66      -11.41     59.70 o 
  15   6   6      126.89      150.17     62.94 o 
  16   6   6        7.50      -41.61     64.17 o 
  17   6   6     3288.94     3074.47    116.70 o 
  18   6   6       60.22      -11.33     69.15 o 
  19   6   6     1094.35     1127.06    183.57 o 
 -21   7   6      128.66      210.57    134.77 o 
 -20   7   6       41.26     -105.28    202.47 o 
 -19   7   6     2660.79     2348.61    348.24 o 
 -18   7   6        1.44      240.26    232.16 o 
 -17   7   6     4642.49     4591.94    386.04 o 
 -16   7   6       19.16       90.45    111.58 o 
 -15   7   6        6.38     -100.89    100.89 o 
 -14   7   6      215.67      186.34     89.02 o 
 -13   7   6    11518.23    11986.42    244.52 o 
 -12   7   6       11.45      -27.99     64.99 o 
 -11   7   6     4568.62     4899.65    136.36 o 
 -10   7   6        3.86      -14.11     33.84 o 
  -9   7   6     1474.79     1388.58     65.49 o 
  -8   7   6     2246.80     1999.19     63.25 o 
  -7   7   6    18770.81    18743.02    188.93 o 
  -6   7   6      353.05      334.41     41.20 o 
  -5   7   6    17738.03    17533.18    190.78 o 
  -4   7   6     1445.53     1433.65     50.89 o 
  -3   7   6     4730.30     4832.80     69.27 o 
  -2   7   6     6480.56     6491.73     82.63 o 
  -1   7   6    22530.48    22196.89    197.73 o 
   0   7   6      256.56      325.71     36.72 o 
   1   7   6     1464.33     1442.14     55.58 o 
   2   7   6      703.91      792.46     54.81 o 
   3   7   6    12107.14    11820.40    135.81 o 
   4   7   6     1697.30     1692.22     58.75 o 
   5   7   6    22095.03    22054.13    216.00 o 
   6   7   6      113.60      103.15     44.22 o 
   7   7   6      905.60      826.12     55.39 o 
   8   7   6     1881.22     1818.22     70.50 o 
   9   7   6    24927.92    24294.47    303.37 o 
  10   7   6       36.76       37.52     80.89 o 
  11   7   6     7050.48     7499.92    158.11 o 
  12   7   6      476.84      344.88     79.39 o 
  13   7   6     2705.84     3056.07    113.93 o 
  14   7   6      218.54      325.86     69.74 o 
  15   7   6     4772.90     4759.67    133.22 o 
  16   7   6      216.31      320.78     69.88 o 
  17   7   6      264.97      271.59     71.17 o 
  18   7   6       22.90       97.50     71.23 o 
  19   7   6      696.11      923.38    141.24 o 
 -20   8   6      189.48     -213.26    221.36 o 
 -19   8   6      934.83     1144.61    296.95 o 
 -18   8   6       87.06      583.10    240.26 o 
 -17   8   6      569.06      318.55    248.36 o 
 -16   8   6       27.80      153.87    205.17 o 
 -15   8   6     3247.79     3225.33    237.37 o 
 -14   8   6      131.03       60.37     92.48 o 
 -13   8   6     1355.03     1248.17    114.11 o 
 -12   8   6      168.74      167.64     94.40 o 
 -11   8   6     6215.37     6345.78    118.79 o 
 -10   8   6     2338.72     2553.27     72.85 o 
  -9   8   6    15349.44    15178.15    178.75 o 
  -8   8   6        7.63      -37.79     42.46 o 
  -7   8   6      282.69      260.99     47.16 o 
  -6   8   6      558.33      531.32     51.13 o 
  -5   8   6     8880.35     9182.86    119.10 o 
  -4   8   6     3742.76     3790.49     73.64 o 
  -3   8   6     7650.00     7755.39    103.51 o 
  -2   8   6     1320.95     1367.60     49.27 o 
  -1   8   6      834.36      761.29     46.03 o 
   0   8   6     2685.58     2578.09     71.90 o 
   1   8   6    16019.86    16107.83    171.67 o 
   2   8   6     1001.37     1019.80     60.83 o 
   3   8   6     1967.48     2119.80     65.72 o 
   4   8   6     2016.74     1874.62     69.05 o 
   5   8   6     4184.33     4346.86     91.87 o 
   6   8   6     7236.09     7282.98    123.27 o 
   7   8   6     4346.92     4373.50    119.69 o 
   8   8   6       67.55      128.79     75.07 o 
   9   8   6      878.96      852.24     91.31 o 
  10   8   6     2746.49     2516.26    110.96 o 
  11   8   6     6457.10     6249.93    149.18 o 
  12   8   6      918.20      909.80     88.30 o 
  13   8   6     3645.92     3666.19    171.23 o 
  14   8   6       83.81      -15.00     63.88 o 
  15   8   6        6.06       19.99     64.68 o 
  16   8   6      858.20      880.64     84.59 o 
  17   8   6     1864.80     1694.97     99.87 o 
  18   8   6      378.29      295.84    125.08 o 
 -19   9   6     2211.43     1536.05    321.25 o 
 -18   9   6      128.88      318.55    251.06 o 
 -17   9   6      221.50      -91.78    218.66 o 
 -16   9   6        9.65       89.09    226.76 o 
 -15   9   6      225.46      151.18    226.76 o 
 -14   9   6        1.02        0.20    142.12 o 
 -13   9   6      687.81      464.64    128.91 o 
 -12   9   6     1300.25     1364.00     61.07 o 
 -11   9   6       43.20       59.86     51.11 o 
 -10   9   6      683.94      798.84     61.06 o 
  -9   9   6     1783.17     1681.36     73.52 o 
  -8   9   6      342.72      293.54     55.38 o 
  -7   9   6     3007.97     2963.55     93.62 o 
  -6   9   6     4147.70     4124.88    102.79 o 
  -5   9   6      621.07      613.01     48.81 o 
  -4   9   6        0.10       13.32     39.47 o 
  -3   9   6     4399.60     4372.58     86.55 o 
  -2   9   6     3077.58     3012.08     77.82 o 
  -1   9   6     1008.26     1056.12     59.34 o 
   0   9   6      893.42      999.21     61.46 o 
   1   9   6      160.54      232.67     42.93 o 
   2   9   6     4301.89     4459.25    103.95 o 
   3   9   6     4211.58     4178.40     92.93 o 
   4   9   6     2436.54     2527.51     77.85 o 
   5   9   6     2898.38     2871.09     93.38 o 
   6   9   6     1295.37     1255.31     90.94 o 
   7   9   6      756.08      864.06    157.42 o 
   8   9   6    10448.09    10007.15    216.41 o 
   9   9   6     2218.30     2327.06    124.81 o 
  10   9   6     1836.93     1527.36    156.63 o 
  11   9   6      124.84      197.35     69.93 o 
  12   9   6      366.38      238.08     76.57 o 
  13   9   6      551.84      545.22     81.62 o 
  14   9   6     1615.67     1625.16    116.10 o 
  15   9   6     1788.26     1825.67    139.45 o 
  16   9   6      197.37       57.61     75.20 o 
  17   9   6        6.02        0.57    118.03 o 
 -18  10   6      638.09      742.38    288.85 o 
 -17  10   6      668.92      483.22    275.35 o 
 -16  10   6        2.51     -207.87    207.87 o 
 -15  10   6        7.47     -113.38    207.87 o 
 -14  10   6      221.50      402.23    242.96 o 
 -13  10   6      482.52      475.36     55.93 o 
 -12  10   6      689.48      705.48    108.71 o 
 -11  10   6      339.79      263.35     66.78 o 
 -10  10   6      322.21      275.49     65.61 o 
  -9  10   6     2237.80     2163.72     86.31 o 
  -8  10   6       10.55      -53.24     53.24 o 
  -7  10   6     1620.15     1609.61     86.94 o 
  -6  10   6       81.54       82.81     44.00 o 
  -5  10   6      265.88      316.71     49.45 o 
  -4  10   6        8.33      -27.41     46.64 o 
  -3  10   6      700.69      803.10     61.79 o 
  -2  10   6      324.11      255.71     61.24 o 
  -1  10   6      535.49      458.15     61.34 o 
   0  10   6       49.37       48.99     49.38 o 
   1  10   6       78.61       91.89     45.91 o 
   2  10   6      974.92      953.61     73.67 o 
   3  10   6       62.57      -68.80     68.80 o 
   4  10   6       19.49      -34.42     77.95 o 
   5  10   6       46.34       80.55     72.80 o 
   6  10   6       14.55      -18.73     68.24 o 
   7  10   6      178.32      148.36    138.71 o 
   8  10   6      180.21      281.60     92.24 o 
   9  10   6      931.34      856.49     97.97 o 
  10  10   6       90.54       35.73     79.98 o 
  11  10   6        0.50       21.04     88.60 o 
  12  10   6       37.62       27.26     73.32 o 
  13  10   6      423.24      368.47     81.81 o 
  14  10   6      725.97      870.05     93.32 o 
  15  10   6       45.41      102.15     78.00 o 
  16  10   6        6.45       21.55     88.11 o 
  17  10   6       45.04      -87.44     87.44 o 
 -17  11   6     1057.76      993.44    307.75 o 
 -16  11   6       16.43     -186.27    232.16 o 
 -15  11   6     1059.44     1595.44    345.54 o 
 -14  11   6     1150.54     1071.74     89.16 o 
 -13  11   6        8.34      -13.80     55.00 o 
 -12  11   6      742.50      786.00     92.74 o 
 -11  11   6      529.78      509.17     80.30 o 
 -10  11   6       34.32      -81.20     84.02 o 
  -9  11   6      832.12      778.99    166.99 o 
  -8  11   6     2792.02     2474.14    260.51 o 
  -7  11   6       66.75        2.00    125.84 o 
  -6  11   6     1673.43     1390.09     90.88 o 
  -5  11   6        2.41      -64.27     64.27 o 
  -4  11   6       92.66      112.76     69.29 o 
  -3  11   6      189.32      182.93     86.78 o 
  -2  11   6      614.47      645.94    102.34 o 
  -1  11   6     1515.66     1269.02    162.80 o 
   0  11   6      264.06      102.33    104.63 o 
   1  11   6       55.94      211.82     91.22 o 
   2  11   6     2180.69     2142.78    118.40 o 
   3  11   6      436.09      393.69     87.78 o 
   4  11   6      350.05      339.27     90.79 o 
   5  11   6        1.58       87.53     91.95 o 
   6  11   6        8.72      -54.74     87.46 o 
   7  11   6        2.26      -37.43     91.96 o 
   8  11   6     1236.75     1128.15    106.57 o 
   9  11   6      335.61      113.16     85.19 o 
  10  11   6      409.05      440.79    103.62 o 
  11  11   6      243.22      261.93     95.83 o 
  12  11   6       51.00      117.59     78.34 o 
  13  11   6       25.78      -24.36     74.63 o 
  14  11   6       74.33      154.76     78.27 o 
  15  11   6       11.07       13.89     96.62 o 
  16  11   6      907.13      847.06    127.23 o 
 -16  12   6      769.13     1411.87    345.54 o 
 -15  12   6        0.06     -215.96    245.66 o 
 -14  12   6     1135.83     1121.67     73.26 o 
 -13  12   6      194.63       59.51     82.90 o 
 -12  12   6      514.47      445.99     98.60 o 
 -11  12   6       40.75      -14.45     90.97 o 
 -10  12   6     2146.34     2146.18    146.38 o 
  -9  12   6        4.87      -93.12     93.12 o 
  -8  12   6      381.17      574.80    149.27 o 
  -7  12   6       41.23      -55.35     79.29 o 
  -6  12   6     1304.17     1254.56    155.43 o 
  -5  12   6        0.03      -62.32     95.39 o 
  -4  12   6     3252.67     3386.35    176.11 o 
  -3  12   6       61.79      -30.78     88.47 o 
  -2  12   6      455.63      297.16    103.72 o 
  -1  12   6       10.54     -100.48    205.17 o 
   0  12   6     7643.90     7926.71    318.51 o 
   1  12   6      197.04      -45.61    131.14 o 
   2  12   6     4707.77     5060.45    215.30 o 
   3  12   6        6.52      -39.36     89.51 o 
   4  12   6       78.92       10.94    123.52 o 
   5  12   6        7.38      -90.33     90.33 o 
   6  12   6     4570.97     4262.34    183.60 o 
   7  12   6       15.00      -89.07     89.07 o 
   8  12   6     1584.54     1510.65    119.47 o 
   9  12   6      181.54      325.46     92.99 o 
  10  12   6     1125.11     1043.14    156.25 o 
  11  12   6       82.79      -25.71     95.90 o 
  12  12   6     2434.29     2107.26    139.23 o 
  13  12   6      619.33      627.32     95.20 o 
  14  12   6        0.76       28.90    107.24 o 
 -15  13   6        6.34      323.95    269.96 o 
 -14  13   6      603.87      596.04     94.98 o 
 -13  13   6      133.92      169.36     95.74 o 
 -12  13   6     1438.85     1527.68    132.10 o 
 -11  13   6      487.69      432.66    217.78 o 
 -10  13   6       44.94      -97.37     97.37 o 
  -9  13   6      217.51      254.17    181.44 o 
  -8  13   6     3358.51     3617.97    241.18 o 
  -7  13   6      327.01      311.94     93.54 o 
  -6  13   6     3397.38     3706.46    176.23 o 
  -5  13   6      287.35       75.54    104.02 o 
  -4  13   6      513.48      476.09    113.84 o 
  -3  13   6       81.58      -49.91    135.86 o 
  -2  13   6     6534.52     7094.12    257.17 o 
  -1  13   6      984.06      841.57    120.17 o 
   0  13   6     1484.17     1599.51    265.91 o 
   1  13   6      101.68       10.02    111.97 o 
   2  13   6      312.14      405.42    102.21 o 
   3  13   6      253.45       -5.21    170.57 o 
   4  13   6     3766.78     4111.86    344.97 o 
   5  13   6       99.80       78.73    110.27 o 
   6  13   6      330.19      186.51    102.33 o 
   7  13   6      612.35      449.36    114.18 o 
   8  13   6     1660.39     1642.95    144.71 o 
   9  13   6       16.92      -30.66     96.10 o 
  10  13   6     2526.81     2380.22    160.81 o 
  11  13   6       93.91       21.95    105.94 o 
  12  13   6      199.90      192.56    117.07 o 
  13  13   6        5.12       29.49    190.94 o 
 -13  14   6      121.58      184.13    103.91 o 
 -12  14   6      181.62      359.06    111.81 o 
 -11  14   6      635.62      598.58    123.58 o 
 -10  14   6     3680.27     4357.99    204.22 o 
  -9  14   6      278.99      380.57    120.29 o 
  -8  14   6      775.15     1001.43    276.70 o 
  -7  14   6       92.02       36.39     91.85 o 
  -6  14   6      793.30      897.59    124.31 o 
  -5  14   6     1052.55     1112.05    133.55 o 
  -4  14   6     3702.94     4134.10    204.31 o 
  -3  14   6      988.55      778.73    167.05 o 
  -2  14   6      436.84      448.88    123.80 o 
  -1  14   6       75.78       98.08    123.23 o 
   0  14   6     1939.54     1946.69    173.45 o 
   1  14   6      551.58      550.64    127.50 o 
   2  14   6     4718.87     5368.89    237.20 o 
   3  14   6     1115.85     1126.55    146.56 o 
   4  14   6       27.13      -57.69    122.57 o 
   5  14   6       25.60       -2.29    130.54 o 
   6  14   6     2755.09     2676.23    189.92 o 
   7  14   6      577.45      652.28    124.49 o 
   8  14   6      987.53     1077.19    156.25 o 
   9  14   6      128.43      195.75    110.34 o 
  10  14   6      318.37      356.36    116.19 o 
  11  14   6       57.62      -90.17    190.51 o 
 -11  15   6      274.38      185.34    120.24 o 
 -10  15   6       20.56        3.49    129.62 o 
  -9  15   6        3.72      -21.97    117.90 o 
  -8  15   6     1555.58     1579.38    383.34 o 
  -7  15   6     1577.88     1747.28    161.46 o 
  -6  15   6     2458.01     2764.86    170.37 o 
  -5  15   6      211.31      110.82    114.04 o 
  -4  15   6        0.30       25.11    110.43 o 
  -3  15   6      156.29      131.58    138.24 o 
  -2  15   6     1119.87     1312.88    151.74 o 
  -1  15   6      769.34      932.71    182.30 o 
   0  15   6      277.23       32.01    136.06 o 
   1  15   6        1.49       51.35    117.70 o 
   2  15   6      788.09      476.98    152.51 o 
   3  15   6      360.49      459.02    136.09 o 
   4  15   6     2029.01     1889.86    202.30 o 
   5  15   6      482.44      417.85    134.69 o 
   6  15   6      106.48      177.55    129.49 o 
   7  15   6       40.86      -24.87    163.32 o 
   8  15   6      902.42      702.78    178.29 o 
   9  15   6      636.95      761.11    472.42 o 
  -8  16   6      138.42      133.80    278.05 o 
  -7  16   6       12.93      104.51    178.05 o 
  -6  16   6       29.60       50.78    111.15 o 
  -5  16   6       45.01      -52.03    114.45 o 
  -4  16   6      276.97      220.08    140.29 o 
  -3  16   6      245.36      229.88    127.57 o 
  -2  16   6      388.92      182.68    131.59 o 
  -1  16   6       45.60      -17.15    121.21 o 
   0  16   6        9.73       26.22    136.06 o 
   1  16   6      254.82      400.75    249.71 o 
   2  16   6      363.27      265.92    133.48 o 
   3  16   6        1.70       29.90    130.00 o 
   4  16   6      256.51      253.71    137.10 o 
   5  16   6      395.71      491.79    147.23 o 
   6  16   6       71.92      162.84    136.62 o 
 -23   0   7     3999.33     4105.84    254.69 o 
 -21   0   7      909.10      851.02    148.32 o 
 -19   0   7     2459.12     2337.81    211.92 o 
 -17   0   7     5097.49     5612.16    231.46 o 
 -15   0   7     1732.74     1696.63     90.27 o 
 -13   0   7    25933.15    25516.54    552.91 o 
 -11   0   7     9106.65     9397.01    241.19 o 
  -9   0   7     3689.48     3361.15    175.34 o 
  -7   0   7    78046.33    74105.71   1118.33 o 
  -5   0   7     4071.02     3210.78    129.43 o 
  -3   0   7    24305.93    23209.11    392.46 o 
  -1   0   7    25268.73    24675.34    486.72 o 
   1   0   7     1094.47     1298.76     57.51 o 
   3   0   7    24398.78    22874.17    291.24 o 
   5   0   7    40286.62    41854.79    505.01 o 
   7   0   7     7822.04     8150.10    120.69 o 
   9   0   7    38341.00    38588.36    382.24 o 
  11   0   7     8688.14     8953.70    144.64 o 
  13   0   7      757.85      839.17     90.77 o 
  15   0   7    15132.05    14604.89    285.36 o 
  17   0   7      865.92     1000.95    152.89 o 
  19   0   7     3506.11     4091.63    454.88 o 
 -23   1   7      110.27      152.57     92.40 o 
 -22   1   7        1.39       -3.13     80.08 o 
 -21   1   7     4580.98     4843.83    175.09 o 
 -20   1   7      175.29      259.45    102.95 o 
 -19   1   7     3155.14     3056.93    155.08 o 
 -18   1   7      193.52      238.39     69.51 o 
 -17   1   7      695.21      749.66     67.64 o 
 -16   1   7       21.26      136.80     51.52 o 
 -15   1   7    15570.77    15483.25    272.64 o 
 -14   1   7      152.45      215.53     56.13 o 
 -13   1   7     3969.45     3780.43     90.81 o 
 -12   1   7       12.91       14.84     34.33 o 
 -11   1   7     9268.86     8943.82    140.82 o 
 -10   1   7      527.60      509.74     76.10 o 
  -9   1   7    12197.91    11450.03    190.91 o 
  -8   1   7      202.70      273.27     49.90 o 
  -7   1   7        2.65      -44.73     44.73 o 
  -6   1   7     1222.78     1041.92     60.33 o 
  -5   1   7    44900.67    44406.06    459.00 o 
  -4   1   7     2605.53     2740.83     89.35 o 
  -3   1   7    18111.54    16698.23    232.58 o 
  -2   1   7      232.35      265.51     44.45 o 
  -1   1   7     1582.70     1445.24     49.84 o 
   0   1   7     4154.22     4652.85     80.26 o 
   1   1   7    15370.44    14586.20    135.91 o 
   2   1   7      345.30      408.71     33.76 o 
   3   1   7      143.60       66.90     27.67 o 
   4   1   7     1217.96     1095.60     69.89 o 
   5   1   7     5744.58     5144.79     79.42 o 
   6   1   7     1601.17     1896.27     53.28 o 
   7   1   7    34541.09    34417.22    259.15 o 
   8   1   7     1900.56     1877.12     52.47 o 
   9   1   7     4692.85     4518.15     99.37 o 
  10   1   7     3816.44     3861.35     75.53 o 
  11   1   7     4702.62     4853.45     86.09 o 
  12   1   7       30.46       33.35     40.20 o 
  13   1   7    13506.95    13363.67    199.66 o 
  14   1   7        1.30      -52.52     52.52 o 
  15   1   7       70.26       36.71     55.50 o 
  16   1   7     1751.34     1933.06    107.07 o 
  17   1   7     4630.14     4572.19    155.69 o 
  18   1   7      401.51      340.97     81.90 o 
  19   1   7     1257.11     1171.37    103.30 o 
  20   1   7      970.12      921.34    177.49 o 
 -22   2   7      937.15     1284.65    145.07 o 
 -21   2   7      367.70      346.15     89.64 o 
 -20   2   7        1.69       36.55     87.67 o 
 -19   2   7     1672.63     1603.04    103.98 o 
 -18   2   7      276.49      352.99     70.34 o 
 -17   2   7     6089.31     5872.71    131.11 o 
 -16   2   7       23.06      127.45     67.89 o 
 -15   2   7     1528.89     1329.25     81.88 o 
 -14   2   7     2259.49     2347.18    154.93 o 
 -13   2   7     6975.78     7233.67    137.59 o 
 -12   2   7     2350.72     2470.33     75.62 o 
 -11   2   7    12848.89    12946.74    143.86 o 
 -10   2   7       11.27       -5.36     33.42 o 
  -9   2   7        0.19      -33.60     33.60 o 
  -8   2   7     5601.83     5543.09    124.20 o 
  -7   2   7     2522.91     2527.40     94.40 o 
  -6   2   7      965.79      952.23     66.77 o 
  -5   2   7      393.18      312.69     54.91 o 
  -4   2   7     8810.95     9083.52    147.78 o 
  -3   2   7    24006.35    23892.46    279.78 o 
  -2   2   7       87.65      235.91     38.85 o 
  -1   2   7    12508.88    11368.46    126.07 o 
   0   2   7     7122.31     7359.19     96.90 o 
   1   2   7     4715.83     4757.19     65.71 o 
   2   2   7     3391.19     2983.56     56.31 o 
   3   2   7     4838.03     4976.54     81.34 o 
   4   2   7     1613.38     2276.70     60.23 o 
   5   2   7     4475.10     4034.57     70.50 o 
   6   2   7     2872.18     2899.61     66.32 o 
   7   2   7     4465.22     4795.15     80.44 o 
   8   2   7     2953.86     3047.52     65.61 o 
   9   2   7     4890.22     4754.76     80.98 o 
  10   2   7      130.41       87.27     36.20 o 
  11   2   7     1513.42     1571.23     62.97 o 
  12   2   7     2087.38     2241.54     77.03 o 
  13   2   7      227.64      263.93     53.05 o 
  14   2   7     5575.02     5689.87    130.22 o 
  15   2   7      324.62      289.87     69.26 o 
  16   2   7     2712.43     2831.72    126.55 o 
  17   2   7      964.30     1006.49    118.56 o 
  18   2   7     2618.80     2603.72    220.69 o 
  19   2   7        0.47      -52.43     72.29 o 
  20   2   7      104.51       82.27    112.32 o 
 -22   3   7       50.86      142.79    120.83 o 
 -21   3   7      522.62      487.99    117.78 o 
 -20   3   7      147.43      268.11     88.70 o 
 -19   3   7      352.19      343.33     75.17 o 
 -18   3   7      368.63      300.96     72.87 o 
 -17   3   7      103.93       17.05     77.32 o 
 -16   3   7      161.20      122.10     87.62 o 
 -15   3   7      829.79      601.72     70.96 o 
 -14   3   7     1896.68     1967.79     89.37 o 
 -13   3   7     2322.56     2410.70     85.60 o 
 -12   3   7      241.55      224.46     51.02 o 
 -11   3   7     4084.26     4114.29     76.81 o 
 -10   3   7       21.20       26.39     26.15 o 
  -9   3   7     2908.68     3090.74     57.71 o 
  -8   3   7     1117.41     1339.09     60.94 o 
  -7   3   7      905.91      794.61     47.28 o 
  -6   3   7      458.92      477.10     54.28 o 
  -5   3   7    16564.68    17259.33    268.04 o 
  -4   3   7     3608.99     4485.87    108.46 o 
  -3   3   7     3435.63     3473.89    109.66 o 
  -2   3   7    12136.56    12144.10    142.35 o 
  -1   3   7     9987.20     9405.44    103.54 o 
   0   3   7     7809.49     7601.36    100.61 o 
   1   3   7     2220.03     2215.63     47.53 o 
   2   3   7     1656.11     2016.23     46.74 o 
   3   3   7     3464.22     3289.15     61.78 o 
   4   3   7     2691.66     2623.15     58.58 o 
   5   3   7     6372.35     6649.82     92.31 o 
   6   3   7     1886.69     1892.74     51.22 o 
   7   3   7        0.75       29.21     27.03 o 
   8   3   7     3461.23     3776.23     76.46 o 
   9   3   7    15380.41    15488.07    145.61 o 
  10   3   7     1738.72     1891.68     61.37 o 
  11   3   7     8877.88     8816.07    134.31 o 
  12   3   7      924.23      850.75     63.60 o 
  13   3   7     1084.21     1182.93     70.25 o 
  14   3   7     5187.13     4700.61    138.64 o 
  15   3   7     2287.65     2676.06    114.98 o 
  16   3   7     2897.97     2942.71    120.26 o 
  17   3   7      425.13      516.48     76.76 o 
  18   3   7      641.38      742.23     93.93 o 
  19   3   7     1843.55     1751.25    136.79 o 
  20   3   7     3872.50     4164.17    315.26 o 
 -22   4   7      442.37      478.81    171.42 o 
 -21   4   7      170.27      165.47    201.12 o 
 -20   4   7        8.70      -44.93    111.36 o 
 -19   4   7     1254.83     1300.39    112.57 o 
 -18   4   7       12.95      -35.48     91.69 o 
 -17   4   7      335.10      432.92     98.07 o 
 -16   4   7      879.77     1000.30    111.84 o 
 -15   4   7     1566.85     1478.04    116.61 o 
 -14   4   7       13.75      163.22     73.26 o 
 -13   4   7     5843.28     5817.02    134.98 o 
 -12   4   7       48.42       95.96     55.18 o 
 -11   4   7     1595.40     1702.11     78.19 o 
 -10   4   7     2072.42     2152.85     57.56 o 
  -9   4   7     4752.03     4753.03     75.68 o 
  -8   4   7      132.56      224.43     35.46 o 
  -7   4   7     6770.58     7125.85    105.12 o 
  -6   4   7    18455.04    18876.19    211.84 o 
  -5   4   7    13188.67    12308.72    152.98 o 
  -4   4   7     3299.04     2936.15     87.79 o 
  -3   4   7    49247.93    49671.04    455.50 o 
  -2   4   7      531.70      615.07     35.06 o 
  -1   4   7     2821.36     2612.79     62.02 o 
   0   4   7    18655.12    19835.84    164.11 o 
   1   4   7    30811.13    32034.90    246.44 o 
   2   4   7      640.14      725.46     36.37 o 
   3   4   7     9931.33     9671.68    105.57 o 
   4   4   7     1211.71     1281.91     41.71 o 
   5   4   7      595.59      660.41     36.46 o 
   6   4   7     3294.09     3120.62     62.89 o 
   7   4   7     6078.81     6129.67     84.98 o 
   8   4   7       99.93       32.29     30.12 o 
   9   4   7      288.01      366.69     41.18 o 
  10   4   7      299.91      365.64     42.19 o 
  11   4   7     6071.96     6001.03    110.06 o 
  12   4   7     1038.97     1120.73     66.47 o 
  13   4   7     9283.26     8915.71    176.39 o 
  14   4   7       13.01        2.48     58.17 o 
  15   4   7       75.02       -1.37     64.76 o 
  16   4   7      911.58      923.73     86.55 o 
  17   4   7     3676.45     3759.63    137.01 o 
  18   4   7     1016.44      961.93    101.05 o 
  19   4   7     3988.48     4010.71    155.95 o 
  20   4   7      144.55      195.57    117.63 o 
 -22   5   7      999.50     1184.25    170.29 o 
 -21   5   7      117.98       41.47    116.51 o 
 -20   5   7     3900.30     3755.71    237.49 o 
 -19   5   7      105.91      -44.99    202.47 o 
 -18   5   7      400.58      658.57    123.51 o 
 -17   5   7      499.75      612.49    134.82 o 
 -16   5   7      802.27      906.21    111.35 o 
 -15   5   7      129.32      136.89     92.32 o 
 -14   5   7    10313.40    10259.63    190.47 o 
 -13   5   7      703.18      611.32     74.68 o 
 -12   5   7        2.44       53.29     61.54 o 
 -11   5   7     5477.45     5410.06    105.37 o 
 -10   5   7     2134.54     2114.38     74.16 o 
  -9   5   7     1227.84     1161.83     53.21 o 
  -8   5   7     7485.83     7471.52    108.80 o 
  -7   5   7     3656.37     3764.06     76.71 o 
  -6   5   7      961.42     1198.28     55.62 o 
  -5   5   7      545.65      565.83     38.44 o 
  -4   5   7     3764.29     3628.22     58.88 o 
  -3   5   7     1140.08     1055.14     38.88 o 
  -2   5   7     2864.16     3274.88     69.01 o 
  -1   5   7    12360.44    11816.96    126.56 o 
   0   5   7     1786.30     1506.61     48.23 o 
   1   5   7     8609.71     8689.05    117.79 o 
   2   5   7    29038.86    29309.70    252.04 o 
   3   5   7      111.46       59.68     29.48 o 
   4   5   7      323.81      424.91     35.33 o 
   5   5   7     6810.17     6274.22     86.52 o 
   6   5   7     2372.92     2437.82     59.40 o 
   7   5   7      269.29      178.19     40.05 o 
   8   5   7     4639.40     4639.82     86.97 o 
   9   5   7     4220.04     4459.12     88.51 o 
  10   5   7       46.25      -12.75     44.78 o 
  11   5   7     1695.65     2005.68     79.27 o 
  12   5   7        8.34        1.23     49.53 o 
  13   5   7       22.93       83.31     50.51 o 
  14   5   7      960.43     1094.22    105.22 o 
  15   5   7     2322.68     2314.92    102.53 o 
  16   5   7       78.91       24.07     68.46 o 
  17   5   7      924.65      870.67     87.35 o 
  18   5   7      513.38      368.56     87.89 o 
  19   5   7     2062.89     2399.63    180.52 o 
 -21   6   7       78.30      -25.49    119.35 o 
 -20   6   7       68.42      183.57    224.06 o 
 -19   6   7      150.85      256.46    218.66 o 
 -18   6   7     2982.94     2857.63    292.90 o 
 -17   6   7      223.04      199.35    111.51 o 
 -16   6   7     4524.80     4771.83    211.59 o 
 -15   6   7      179.25      227.91     95.78 o 
 -14   6   7     1987.73     1842.38    115.91 o 
 -13   6   7      112.42      257.66     70.36 o 
 -12   6   7    10649.03    10455.52    215.70 o 
 -11   6   7      605.76      701.67     67.28 o 
 -10   6   7     9096.98     8741.89    132.06 o 
  -9   6   7     2051.73     2027.90     71.21 o 
  -8   6   7     2248.42     2165.13     78.38 o 
  -7   6   7     3457.06     3366.73     80.73 o 
  -6   6   7    16755.37    16931.82    158.86 o 
  -5   6   7     1201.69     1238.30     43.94 o 
  -4   6   7      406.54      426.90     39.00 o 
  -3   6   7      299.88      416.84     40.33 o 
  -2   6   7    16579.13    16298.06    154.28 o 
  -1   6   7      445.44      497.20     44.45 o 
   0   6   7     3668.57     3587.32     69.72 o 
   1   6   7       84.17       72.85     32.84 o 
   2   6   7     2371.11     2394.12     61.83 o 
   3   6   7     3888.99     3871.68     75.76 o 
   4   6   7     9068.73     8709.95    118.25 o 
   5   6   7      835.86     1018.86     53.53 o 
   6   6   7     4654.56     4702.40     89.39 o 
   7   6   7      251.72      267.96     45.85 o 
   8   6   7     1768.65     1760.80     70.97 o 
   9   6   7      384.21      459.61     59.60 o 
  10   6   7     1340.00     1388.98     84.64 o 
  11   6   7       70.69       40.34     61.87 o 
  12   6   7       44.60      120.36     59.03 o 
  13   6   7     1110.14     1178.58    108.43 o 
  14   6   7      331.93      405.40     69.84 o 
  15   6   7      126.53      173.11     64.26 o 
  16   6   7      315.04      292.45     69.55 o 
  17   6   7      212.20       80.76     71.76 o 
  18   6   7        1.73      -74.93     74.93 o 
  19   6   7      257.07       87.67    114.09 o 
 -21   7   7      406.88      631.70    256.46 o 
 -20   7   7     2616.02     2070.56    334.74 o 
 -19   7   7        0.06      183.57    213.26 o 
 -18   7   7     1361.93     1150.01    283.45 o 
 -17   7   7      879.46      799.54    162.74 o 
 -16   7   7     2536.91     2462.64    174.96 o 
 -15   7   7      968.13     1141.25    116.50 o 
 -14   7   7     4669.96     4516.37    160.43 o 
 -13   7   7        0.36       69.57     81.62 o 
 -12   7   7       13.76       35.53     68.12 o 
 -11   7   7      636.26      647.59    106.26 o 
 -10   7   7     7753.00     7620.74    159.75 o 
  -9   7   7        0.74      -47.53     47.53 o 
  -8   7   7     4565.70     4738.24     75.01 o 
  -7   7   7       38.35       56.71     33.28 o 
  -6   7   7      175.20      304.87     39.71 o 
  -5   7   7     1961.35     2085.31     63.10 o 
  -4   7   7    22360.37    22460.96    221.39 o 
  -3   7   7       29.43       12.74     30.81 o 
  -2   7   7     2768.48     2865.53     59.58 o 
  -1   7   7     2350.46     2254.41     60.08 o 
   0   7   7     3523.26     3492.29     71.61 o 
   1   7   7     3618.50     3397.65     79.59 o 
   2   7   7     7728.44     8041.29    104.46 o 
   3   7   7      457.36      467.06     42.86 o 
   4   7   7     2739.74     2780.47     82.11 o 
   5   7   7     5117.21     5184.42    120.49 o 
   6   7   7     2889.62     3152.74     81.87 o 
   7   7   7     3861.43     3829.37     91.39 o 
   8   7   7     2786.64     2853.98    116.85 o 
   9   7   7       17.03      142.62     71.23 o 
  10   7   7     1507.03     1537.12     95.39 o 
  11   7   7      341.77      297.82     63.88 o 
  12   7   7     3839.59     3815.21    118.87 o 
  13   7   7       80.10       90.60     65.69 o 
  14   7   7     1236.51     1347.38     90.91 o 
  15   7   7        4.66      118.60     66.13 o 
  16   7   7     1476.67     1576.37     97.75 o 
  17   7   7      111.49       88.40     74.11 o 
  18   7   7      479.38      334.22    106.53 o 
 -20   8   7       15.31      -70.19    234.86 o 
 -19   8   7      179.05      461.62    261.86 o 
 -18   8   7     2424.14     2537.58    372.54 o 
 -17   8   7       19.49      278.05    234.86 o 
 -16   8   7      364.08      391.44    232.16 o 
 -15   8   7      532.23      511.99    121.76 o 
 -14   8   7       59.82       55.58     97.46 o 
 -13   8   7     2109.17     2005.78    230.67 o 
 -12   8   7     5886.78     5744.41    205.95 o 
 -11   8   7       67.48      153.50     73.59 o 
 -10   8   7      102.57       35.93     47.09 o 
  -9   8   7     2223.82     2291.12     66.02 o 
  -8   8   7    11344.59    11414.63    133.51 o 
  -7   8   7     6033.92     6221.61    101.02 o 
  -6   8   7    14231.99    14285.23    181.73 o 
  -5   8   7      242.19      245.10     45.09 o 
  -4   8   7       18.58       78.57     41.78 o 
  -3   8   7     4271.96     4333.70     88.09 o 
  -2   8   7     4011.02     4118.99     75.87 o 
  -1   8   7     3134.41     3190.63     70.88 o 
   0   8   7     5836.65     6094.27     96.64 o 
   1   8   7     1154.43     1044.70     51.83 o 
   2   8   7      238.34      230.90     46.60 o 
   3   8   7     1973.51     1909.93     68.73 o 
   4   8   7     7117.76     7010.53    121.96 o 
   5   8   7      930.42      991.80     57.13 o 
   6   8   7        4.16       47.42     57.39 o 
   7   8   7     5545.42     5704.29    165.51 o 
   8   8   7     1274.38     1361.18     97.19 o 
   9   8   7     3787.43     3901.14    132.67 o 
  10   8   7     4923.48     4851.04    167.20 o 
  11   8   7       48.08      -25.25     68.23 o 
  12   8   7      471.01      324.67     94.11 o 
  13   8   7     2480.84     2466.74    111.19 o 
  14   8   7     1162.51     1185.97    101.13 o 
  15   8   7      500.34      499.86     76.30 o 
  16   8   7     1888.20     1953.54    104.84 o 
  17   8   7        1.21      -50.77     72.03 o 
  18   8   7       26.58     -119.23    119.23 o 
 -19   9   7        0.26      -10.80    240.26 o 
 -18   9   7        0.61       37.79    242.96 o 
 -17   9   7      275.77     -164.67    226.76 o 
 -16   9   7      746.47      504.82    261.86 o 
 -15   9   7      870.34      701.88    275.35 o 
 -14   9   7     1785.55     1777.03    417.08 o 
 -13   9   7       21.03       -1.07    112.79 o 
 -12   9   7      224.65      124.90     95.12 o 
 -11   9   7      518.43      579.09     55.72 o 
 -10   9   7     2240.36     2192.88     75.32 o 
  -9   9   7      610.44      622.08     52.03 o 
  -8   9   7     2530.68     2398.25     79.54 o 
  -7   9   7      203.13      247.05     57.97 o 
  -6   9   7        1.48      -48.98     48.98 o 
  -5   9   7     1850.66     1795.80     75.05 o 
  -4   9   7      719.30      718.04     46.79 o 
  -3   9   7     2630.25     2592.04     69.20 o 
  -2   9   7      926.76      932.52     51.20 o 
  -1   9   7     2629.19     2595.98     88.23 o 
   0   9   7     2805.22     2892.89     74.35 o 
   1   9   7     2227.28     2157.68     74.53 o 
   2   9   7     4249.81     4466.76    109.45 o 
   3   9   7        0.80      -30.13     30.13 o 
   4   9   7     6585.80     6517.98    123.83 o 
   5   9   7     9010.82     8675.10    172.53 o 
   6   9   7     3419.73     3492.89    156.46 o 
   7   9   7     1102.43     1201.23    100.83 o 
   8   9   7     3978.41     4267.61    153.45 o 
   9   9   7     1430.61     1528.74    102.82 o 
  10   9   7     2331.41     2110.93    110.10 o 
  11   9   7     2600.61     2454.76    119.39 o 
  12   9   7     1639.44     1498.79    102.00 o 
  13   9   7      718.31      648.02     86.93 o 
  14   9   7     1028.54      966.39     87.88 o 
  15   9   7     2246.34     2232.46    113.01 o 
  16   9   7      163.14      137.04     73.10 o 
  17   9   7      501.08      625.87    101.93 o 
 -18  10   7      395.65      283.45    272.66 o 
 -17  10   7      334.55      437.33    251.06 o 
 -16  10   7       71.23      -45.89    213.26 o 
 -15  10   7       96.34      186.27    240.26 o 
 -14  10   7       57.33        2.70    221.36 o 
 -13  10   7       14.92      229.46    218.66 o 
 -12  10   7      465.89      463.29     84.23 o 
 -11  10   7     1188.57     1063.47     68.32 o 
 -10  10   7      314.92      404.00     57.92 o 
  -9  10   7      971.32      893.74     75.52 o 
  -8  10   7       24.13      -17.39     75.38 o 
  -7  10   7        5.40      -51.31     59.15 o 
  -6  10   7       11.81      -42.90     60.28 o 
  -5  10   7      586.93      505.20     54.31 o 
  -4  10   7      537.11      431.81     49.53 o 
  -3  10   7     5156.94     5037.94    115.65 o 
  -2  10   7     1991.81     1699.61     72.06 o 
  -1  10   7      873.78      901.66     67.24 o 
   0  10   7     1889.11     1758.56     76.30 o 
   1  10   7      356.50      378.36     67.83 o 
   2  10   7      236.84      217.88     68.29 o 
   3  10   7     1963.83     2058.62    102.18 o 
   4  10   7      222.02      261.08     79.71 o 
   5  10   7      379.06      296.89    115.28 o 
   6  10   7     6106.30     6766.37    358.87 o 
   7  10   7      822.84      716.97    109.02 o 
   8  10   7     4010.33     3860.84    152.42 o 
   9  10   7      123.75      142.75     84.35 o 
  10  10   7     1669.60     1692.46    126.76 o 
  11  10   7     1084.23     1107.90     99.00 o 
  12  10   7     3460.21     3150.10    135.75 o 
  13  10   7      111.79       36.79     75.26 o 
  14  10   7       24.66       48.16     72.91 o 
  15  10   7      145.19      276.63     77.67 o 
  16  10   7     1170.29     1180.41    118.37 o 
 -17  11   7       29.38      469.72    291.55 o 
 -16  11   7       20.99      -59.39    256.46 o 
 -15  11   7      782.23      680.29    294.25 o 
 -14  11   7       57.79      178.17    248.36 o 
 -13  11   7        1.41     -197.07    207.87 o 
 -12  11   7       18.92      -14.84     49.80 o 
 -11  11   7      910.04      891.53     80.32 o 
 -10  11   7      892.33      700.08     80.83 o 
  -9  11   7      868.13      919.41     99.36 o 
  -8  11   7      158.76      255.20     94.69 o 
  -7  11   7      101.30     -120.59    120.59 o 
  -6  11   7      230.63      120.98    129.29 o 
  -5  11   7     4201.46     4334.38    130.17 o 
  -4  11   7       60.25       14.15     72.82 o 
  -3  11   7      584.97      619.81     75.26 o 
  -2  11   7     2536.62     2370.20    118.97 o 
  -1  11   7      666.31      732.27    110.65 o 
   0  11   7     3787.48     3357.09    183.04 o 
   1  11   7     1222.78     1215.84    133.75 o 
   2  11   7      594.01      703.37     91.30 o 
   3  11   7     1020.20     1031.89    119.39 o 
   4  11   7     2769.54     2920.83    133.11 o 
   5  11   7      426.10      474.61    104.34 o 
   6  11   7      596.58      688.72    108.67 o 
   7  11   7      515.40      476.43    121.57 o 
   8  11   7      805.29      913.98    141.07 o 
   9  11   7       77.12      -23.69     84.02 o 
  10  11   7      750.66      668.50     87.86 o 
  11  11   7      708.18      535.17     92.16 o 
  12  11   7       17.26       -6.27    108.58 o 
  13  11   7      865.33      737.85     96.98 o 
  14  11   7     3248.26     3240.78    158.15 o 
  15  11   7      873.61      929.61    132.37 o 
 -16  12   7       61.18      229.46    275.35 o 
 -15  12   7        8.75      145.78    267.26 o 
 -14  12   7       12.73      140.38    237.56 o 
 -13  12   7     1514.12     1463.62     96.66 o 
 -12  12   7       12.67       23.25    125.16 o 
 -11  12   7     1215.79     1413.83    118.24 o 
 -10  12   7       47.18       92.97     91.01 o 
  -9  12   7      471.59      492.59    103.97 o 
  -8  12   7      201.47      104.51    130.84 o 
  -7  12   7     3922.27     4038.31    238.09 o 
  -6  12   7      482.63      295.41    142.54 o 
  -5  12   7      683.93      577.42     79.42 o 
  -4  12   7     1532.69     1458.20    142.61 o 
  -3  12   7     1795.31     1812.94    126.14 o 
  -2  12   7      227.19      106.02     79.88 o 
  -1  12   7     4119.59     4525.44    157.44 o 
   0  12   7      300.62      152.99    113.66 o 
   1  12   7      477.03      308.21    115.70 o 
   2  12   7     1922.97     1828.35    132.56 o 
   3  12   7     3113.77     3159.35    156.82 o 
   4  12   7        0.44     -103.72    103.72 o 
   5  12   7     4492.39     4396.75    303.54 o 
   6  12   7     1160.68     1394.09    130.16 o 
   7  12   7        2.52      -92.24     92.24 o 
   8  12   7      928.55      761.79    104.93 o 
   9  12   7     1150.43     1236.58    141.47 o 
  10  12   7        2.37       69.55    137.16 o 
  11  12   7      935.84      863.03    123.22 o 
  12  12   7     1917.37     1469.17    129.66 o 
  13  12   7      111.24      191.64    100.96 o 
  14  12   7      254.26      242.97    145.19 o 
 -15  13   7     3730.65     3622.80    475.12 o 
 -14  13   7      162.98     -132.28    234.86 o 
 -13  13   7      643.02      727.10    226.10 o 
 -12  13   7        9.67      -80.82     80.82 o 
 -11  13   7     2123.82     1873.62    136.65 o 
 -10  13   7       10.97      222.06    122.33 o 
  -9  13   7     4108.92     3980.01    181.55 o 
  -8  13   7      290.04      448.03    151.74 o 
  -7  13   7      196.84       62.65    145.30 o 
  -6  13   7      198.37       47.60    139.39 o 
  -5  13   7     3561.38     3891.15    174.20 o 
  -4  13   7       78.22       69.26    102.18 o 
  -3  13   7     3175.96     3396.47    165.17 o 
  -2  13   7       61.23      -34.16     91.73 o 
  -1  13   7     1893.10     1873.58    132.76 o 
   0  13   7       32.61       34.86    105.22 o 
   1  13   7     6111.91     6488.06    247.08 o 
   2  13   7      168.93      -38.32    109.87 o 
   3  13   7     1151.35     1351.57    149.74 o 
   4  13   7      473.93      457.17    124.06 o 
   5  13   7     1032.35     1261.91    153.01 o 
   6  13   7       74.28       51.53    114.90 o 
   7  13   7     2585.64     2792.27    223.15 o 
   8  13   7      223.88      222.86     98.02 o 
   9  13   7      100.00       79.51     95.41 o 
  10  13   7      466.03      327.63    112.45 o 
  11  13   7      808.92      883.07    126.75 o 
  12  13   7        2.22      -72.54    157.72 o 
 -13  14   7     1335.09     1723.73    158.53 o 
 -12  14   7      179.99      334.26    100.28 o 
 -11  14   7     1234.30     1427.21    135.05 o 
 -10  14   7       40.93      142.62    108.64 o 
  -9  14   7      792.76      861.41    180.77 o 
  -8  14   7       10.50       35.39    145.87 o 
  -7  14   7     3869.16     4428.92    275.12 o 
  -6  14   7       84.44       28.34    152.95 o 
  -5  14   7     1838.21     1801.92    141.35 o 
  -4  14   7        0.67      -10.96    202.38 o 
  -3  14   7      607.74      606.75    123.16 o 
  -2  14   7      129.27      152.27    132.61 o 
  -1  14   7     2921.29     2956.23    180.76 o 
   0  14   7       29.84      -63.13    123.41 o 
   1  14   7      692.78      764.92    132.14 o 
   2  14   7      146.04       62.49    114.80 o 
   3  14   7      669.67      541.37    181.00 o 
   4  14   7      111.56       78.75    122.91 o 
   5  14   7     1444.92     1468.23    186.99 o 
   6  14   7       56.61       10.95    195.94 o 
   7  14   7       21.26      -38.28    197.14 o 
   8  14   7        2.85      137.19    136.92 o 
   9  14   7     1726.67     1791.76    465.67 o 
  10  14   7      100.10      125.93    111.59 o 
  11  14   7      770.52     1002.70    208.70 o 
 -10  15   7      905.66     1301.70    247.40 o 
  -9  15   7     1881.90     2214.18    213.66 o 
  -8  15   7        2.18      -33.90    160.17 o 
  -7  15   7      301.75      358.26    177.67 o 
  -6  15   7      833.50     1133.98    206.88 o 
  -5  15   7      444.01      471.84    115.66 o 
  -4  15   7      110.49      130.61    145.47 o 
  -3  15   7     2303.03     2445.19    171.67 o 
  -2  15   7       37.89      -95.44    109.18 o 
  -1  15   7      101.69      240.85    125.36 o 
   0  15   7     1395.67     1608.78    163.85 o 
   1  15   7      799.24     1025.21    216.52 o 
   2  15   7      426.86      510.53    161.54 o 
   3  15   7     1243.62      879.34    254.05 o 
   4  15   7      378.24      316.24    170.43 o 
   5  15   7       55.72       -6.70    125.60 o 
   6  15   7      282.13      287.96    148.68 o 
   7  15   7      457.54      559.60    146.33 o 
   8  15   7      236.10      352.94    315.85 o 
  -7  16   7       21.51      -37.02    174.93 o 
  -6  16   7      556.27      327.54    183.52 o 
  -5  16   7      235.82      322.36    116.62 o 
  -4  16   7       96.76      213.84    170.66 o 
  -3  16   7      296.43      423.21    188.10 o 
  -2  16   7      281.49      424.44    187.35 o 
  -1  16   7      132.12      376.92    228.11 o 
   0  16   7      167.63       65.60    179.67 o 
   1  16   7      312.40      396.30    192.40 o 
   2  16   7      603.69      107.98    372.54 o 
   3  16   7      214.24      304.60    140.83 o 
   4  16   7        2.19      219.36    139.40 o 
   5  16   7      694.90      626.07    192.74 o 
 -22   0   8     1542.45     1792.18    183.07 o 
 -20   0   8     5855.96     5984.76    261.29 o 
 -18   0   8     2775.40     2736.78    186.20 o 
 -16   0   8     6707.65     6480.58    265.74 o 
 -14   0   8     7634.66     7930.78    164.27 o 
 -12   0   8       20.66       32.46     76.75 o 
 -10   0   8     7292.16     6646.80    247.06 o 
  -8   0   8     6319.62     6460.54    172.53 o 
  -6   0   8     6929.46     6441.76    178.95 o 
  -4   0   8    40835.47    38221.63    615.33 o 
  -2   0   8     3198.38     2590.71    134.08 o 
   0   0   8     4642.16     5014.78    111.17 o 
   2   0   8    10200.58     9837.76    154.47 o 
   4   0   8     3272.15     3791.99    129.36 o 
   6   0   8       15.61      181.89     46.46 o 
   8   0   8     5994.54     5964.90    164.36 o 
  10   0   8       28.64      -12.64     46.73 o 
  12   0   8      450.57      568.01     81.45 o 
  14   0   8     7142.81     6983.23    314.45 o 
  16   0   8      263.61      132.63    123.90 o 
  18   0   8      964.84      716.04    155.14 o 
  20   0   8      319.48      450.83    229.46 o 
 -22   1   8     3364.92     3583.32    252.10 o 
 -21   1   8      103.38      171.29     82.12 o 
 -20   1   8        0.34       19.86     77.54 o 
 -19   1   8       14.87       67.33     73.94 o 
 -18   1   8     5842.42     5843.61    132.91 o 
 -17   1   8      250.41      283.01     71.50 o 
 -16   1   8     3035.53     2950.86     96.93 o 
 -15   1   8      431.91      394.32     61.71 o 
 -14   1   8     1076.90     1025.97     63.93 o 
 -13   1   8      162.93      117.36     39.05 o 
 -12   1   8    16842.44    16490.35    207.50 o 
 -11   1   8      703.33      895.76     98.58 o 
 -10   1   8     9845.39     8856.03    205.29 o 
  -9   1   8     4368.72     4353.20    114.64 o 
  -8   1   8     5260.79     5128.53    116.16 o 
  -7   1   8     2178.27     2333.42     79.08 o 
  -6   1   8    12246.97    11806.88    176.91 o 
  -5   1   8     5853.35     5438.64    115.21 o 
  -4   1   8      916.86     1179.45     74.34 o 
  -3   1   8    12104.78    11736.64    253.86 o 
  -2   1   8    11580.61    11891.08    186.91 o 
  -1   1   8      326.50      321.41     37.80 o 
   0   1   8     3717.09     3036.28     69.56 o 
   1   1   8     2277.01     2460.73     58.95 o 
   2   1   8     1157.87     1399.29     44.95 o 
   3   1   8      148.76      192.99     31.07 o 
   4   1   8     2900.96     3006.89     70.23 o 
   5   1   8      358.34      276.32     39.66 o 
   6   1   8     4549.25     4689.15     77.71 o 
   7   1   8     7203.99     6922.61     92.46 o 
   8   1   8        9.64       10.12     29.39 o 
   9   1   8      719.88     1017.68     45.82 o 
  10   1   8      947.92     1078.12     49.55 o 
  11   1   8     5806.40     6033.48    124.45 o 
  12   1   8     2158.00     2583.56     97.23 o 
  13   1   8     1845.57     1784.05     86.29 o 
  14   1   8       88.49       12.46     55.38 o 
  15   1   8     1016.86     1045.62     77.94 o 
  16   1   8     2252.58     2396.59    113.20 o 
  17   1   8     1416.44     1464.81    111.80 o 
  18   1   8      649.55      700.00    109.36 o 
  19   1   8     1752.29     1947.76    139.83 o 
  20   1   8      307.67      315.19    159.31 o 
 -22   2   8      421.13      380.80    118.61 o 
 -21   2   8       77.66      134.39     78.40 o 
 -20   2   8      774.03      810.35     98.18 o 
 -19   2   8      236.62      162.60     62.03 o 
 -18   2   8      807.73      934.26     73.70 o 
 -17   2   8     1836.44     1770.61     96.01 o 
 -16   2   8      171.26      160.04     63.66 o 
 -15   2   8     1368.36     1413.68     82.09 o 
 -14   2   8    10905.51    10596.96    196.79 o 
 -13   2   8     5025.91     4943.16    154.12 o 
 -12   2   8     2812.11     2809.80     80.45 o 
 -11   2   8     5714.37     5498.83    113.63 o 
 -10   2   8     1407.86     1641.21     66.06 o 
  -9   2   8        0.04       90.66     48.92 o 
  -8   2   8    12995.00    12510.54    207.19 o 
  -7   2   8    11647.37    11180.01    177.73 o 
  -6   2   8     6126.93     5767.14    131.19 o 
  -5   2   8     3446.46     3026.29     94.48 o 
  -4   2   8       74.49       83.62     67.21 o 
  -3   2   8      290.04      296.27     44.54 o 
  -2   2   8    15430.91    16099.29    225.72 o 
  -1   2   8    33376.07    33916.59    374.63 o 
   0   2   8      654.03      899.64     46.68 o 
   1   2   8     2499.51     3028.50     60.86 o 
   2   2   8     4333.57     4037.39     64.04 o 
   3   2   8    20773.38    21237.83    209.97 o 
   4   2   8      451.23      410.81     35.58 o 
   5   2   8    11985.25    11479.50    133.39 o 
   6   2   8     1105.38     1208.93     44.88 o 
   7   2   8     1582.53     1770.08     55.73 o 
   8   2   8     7445.18     7610.77    101.15 o 
   9   2   8     9687.09     9592.64    117.99 o 
  10   2   8     3950.03     4175.42     82.43 o 
  11   2   8     5545.44     5499.53    114.09 o 
  12   2   8       17.00       -8.32     47.36 o 
  13   2   8        1.43       69.46     55.45 o 
  14   2   8     1544.60     1609.24     86.21 o 
  15   2   8     5721.85     5935.90    153.86 o 
  16   2   8      504.33      679.90     80.40 o 
  17   2   8     1410.93     1459.01    120.81 o 
  18   2   8       28.00      -36.22    107.91 o 
  19   2   8     2369.54     2553.66    135.01 o 
  20   2   8      248.02      311.20    118.14 o 
 -22   3   8      647.75      867.82    154.10 o 
 -21   3   8     1211.48     1611.21    204.15 o 
 -20   3   8      588.87      523.45     87.91 o 
 -19   3   8     1139.59      990.89     95.45 o 
 -18   3   8      265.03      306.88     85.16 o 
 -17   3   8        5.56       44.37    111.34 o 
 -16   3   8     2521.19     2498.30    124.09 o 
 -15   3   8     5726.15     6146.07    140.39 o 
 -14   3   8     1444.45     1342.06     73.42 o 
 -13   3   8      403.33      477.79     53.11 o 
 -12   3   8       83.20       78.14     39.77 o 
 -11   3   8        3.89       38.95     30.29 o 
 -10   3   8    10880.63    10719.93    123.31 o 
  -9   3   8     6000.46     5767.81    114.05 o 
  -8   3   8     5486.63     5186.20    183.53 o 
  -7   3   8      276.89      133.50     65.57 o 
  -6   3   8      500.50      343.44     80.67 o 
  -5   3   8    11262.14    10503.75    212.21 o 
  -4   3   8    14274.57    13990.28    236.22 o 
  -3   3   8    42053.78    43470.18    530.40 o 
  -2   3   8     4952.66     5156.14    100.33 o 
  -1   3   8      173.57       53.34     36.90 o 
   0   3   8       18.78       45.87     19.84 o 
   1   3   8    50742.82    50605.15    380.11 o 
   2   3   8    13750.02    13856.17    131.10 o 
   3   3   8    13095.10    13287.04    123.47 o 
   4   3   8     2561.01     2716.04     62.99 o 
   5   3   8      393.43      463.97     35.63 o 
   6   3   8     6523.00     6466.73     85.41 o 
   7   3   8    19338.48    19332.38    181.93 o 
   8   3   8    11443.14    11342.03    129.12 o 
   9   3   8      793.70      767.65     43.58 o 
  10   3   8     2160.35     2240.69     66.99 o 
  11   3   8    14044.97    13512.15    185.57 o 
  12   3   8     2554.32     2649.54     91.55 o 
  13   3   8     6795.48     6852.61    132.24 o 
  14   3   8     1896.61     1919.85     92.25 o 
  15   3   8        2.08      -30.50     63.68 o 
  16   3   8      698.70      553.91     80.61 o 
  17   3   8     8307.81     7953.44    181.26 o 
  18   3   8     3153.32     3474.95    152.26 o 
  19   3   8     1666.23     1742.79    225.84 o 
  20   3   8       83.45      130.47    118.20 o 
 -22   4   8      898.13      741.14    152.27 o 
 -21   4   8       16.48      118.00    167.37 o 
 -20   4   8      224.98      266.44    120.45 o 
 -19   4   8     1620.38     1252.72    159.74 o 
 -18   4   8      434.22      677.72    120.75 o 
 -17   4   8     1499.18     1302.91    127.31 o 
 -16   4   8     3114.03     2902.71    148.08 o 
 -15   4   8      262.36      233.89     87.23 o 
 -14   4   8      570.07      456.43     71.02 o 
 -13   4   8      960.39     1106.35     97.19 o 
 -12   4   8     6050.02     6073.87    117.46 o 
 -11   4   8     1864.27     1898.06     66.88 o 
 -10   4   8     8301.60     8098.88    114.68 o 
  -9   4   8        4.30       22.04     35.54 o 
  -8   4   8       21.99      -20.37     37.05 o 
  -7   4   8    14358.04    14744.74    191.98 o 
  -6   4   8    13916.08    13684.77    200.21 o 
  -5   4   8      184.81      217.84     56.87 o 
  -4   4   8     5518.67     5944.67    116.50 o 
  -3   4   8    31774.37    32517.92    367.58 o 
  -2   4   8    10369.29     9764.73    113.99 o 
  -1   4   8     3347.90     3193.83     59.25 o 
   0   4   8    22672.97    22589.99    182.73 o 
   1   4   8       47.49       38.54     28.46 o 
   2   4   8      211.56      343.58     30.83 o 
   3   4   8    12208.14    12547.89    126.19 o 
   4   4   8    10843.86    10394.02    111.91 o 
   5   4   8     3305.56     3338.29     67.40 o 
   6   4   8    10877.99    11255.58    125.56 o 
   7   4   8      634.70      629.87     37.80 o 
   8   4   8     2645.18     2683.22     64.95 o 
   9   4   8     1867.34     2084.52     63.95 o 
  10   4   8     3350.17     3274.09     78.52 o 
  11   4   8       15.72       28.23     51.64 o 
  12   4   8     1368.40     1257.51     73.90 o 
  13   4   8       67.61       94.56     54.96 o 
  14   4   8     2826.47     3162.03    126.09 o 
  15   4   8     3119.50     3162.91    127.61 o 
  16   4   8     2794.06     3170.70    130.15 o 
  17   4   8      656.71      567.69     83.46 o 
  18   4   8      684.28      742.92     96.81 o 
  19   4   8      885.78      698.97    130.85 o 
 -21   5   8      389.00      149.64    159.27 o 
 -20   5   8     1749.85     1657.53    326.65 o 
 -19   5   8      488.27      303.30    119.06 o 
 -18   5   8     1138.67     1226.11    224.10 o 
 -17   5   8     2373.17     2272.64    160.60 o 
 -16   5   8      445.66      453.52    100.02 o 
 -15   5   8      745.17      739.74     92.74 o 
 -14   5   8     1411.41     1481.65     92.74 o 
 -13   5   8     1493.63     1563.57    115.78 o 
 -12   5   8      715.59      699.57     65.70 o 
 -11   5   8     7119.24     6956.89    120.68 o 
 -10   5   8      491.21      452.18     44.52 o 
  -9   5   8      989.13     1118.40     52.24 o 
  -8   5   8     4964.04     4751.90     86.50 o 
  -7   5   8      545.56      542.28     45.91 o 
  -6   5   8      117.37       97.01     39.02 o 
  -5   5   8      764.79      702.65     48.93 o 
  -4   5   8    18111.66    19196.02    205.86 o 
  -3   5   8      364.62      399.80     30.02 o 
  -2   5   8     5314.08     5450.33     79.10 o 
  -1   5   8       49.23       57.50     17.76 o 
   0   5   8     1441.67     1522.25     44.02 o 
   1   5   8     2715.59     3029.77     60.44 o 
   2   5   8    22563.51    22875.38    198.05 o 
   3   5   8     4544.28     4686.82     78.46 o 
   4   5   8     2418.47     2506.82     63.16 o 
   5   5   8     3058.90     3056.08     61.09 o 
   6   5   8     1370.63     1433.98     55.94 o 
   7   5   8     1358.02     1332.71     58.45 o 
   8   5   8     6474.26     6762.58    110.48 o 
   9   5   8        0.65       42.49     47.51 o 
  10   5   8       36.02       28.40     52.02 o 
  11   5   8       24.27       23.48     50.73 o 
  12   5   8     3431.44     3530.54    142.83 o 
  13   5   8      925.37      820.85     66.39 o 
  14   5   8      341.43      429.14     88.33 o 
  15   5   8        3.06      -67.05     67.05 o 
  16   5   8     1051.79      997.14     93.47 o 
  17   5   8       34.38       32.54     71.46 o 
  18   5   8     4311.01     4370.20    167.41 o 
  19   5   8       57.02     -116.25    116.25 o 
 -21   6   8      875.46      726.18    280.75 o 
 -20   6   8       41.22      -75.59    207.87 o 
 -19   6   8      859.04     1284.99    291.55 o 
 -18   6   8       38.05       23.34    139.57 o 
 -17   6   8      135.33      319.63    140.59 o 
 -16   6   8        8.24      123.10    130.19 o 
 -15   6   8     1257.93      948.01    108.84 o 
 -14   6   8     1017.93     1070.80    100.25 o 
 -13   6   8     1217.54     1239.83    111.38 o 
 -12   6   8     4270.35     4054.50    111.91 o 
 -11   6   8      241.73      314.05     51.28 o 
 -10   6   8       16.93       -3.04     46.33 o 
  -9   6   8     5574.93     5701.13    105.27 o 
  -8   6   8      861.51     1025.73     62.23 o 
  -7   6   8     2952.95     3019.18     84.97 o 
  -6   6   8     2327.69     2291.60     80.79 o 
  -5   6   8     1588.11     1437.33     50.68 o 
  -4   6   8       29.93       33.01     33.78 o 
  -3   6   8      759.28      797.67     37.47 o 
  -2   6   8     1972.50     1925.12     63.19 o 
  -1   6   8      293.81      347.07     31.13 o 
   0   6   8      896.21      881.43     40.81 o 
   1   6   8     5848.57     5920.55     87.17 o 
   2   6   8      631.60      693.23     39.05 o 
   3   6   8       79.78       54.73     25.36 o 
   4   6   8       79.03       59.80     23.35 o 
   5   6   8     6292.99     6275.66     92.59 o 
   6   6   8     3777.87     3904.68     89.25 o 
   7   6   8      751.32      817.39     52.41 o 
   8   6   8     2021.70     2149.46     79.92 o 
   9   6   8       14.73       29.81     52.20 o 
  10   6   8     1471.54     1500.94     79.27 o 
  11   6   8       70.42       25.78     56.33 o 
  12   6   8        0.27      -56.75     56.75 o 
  13   6   8       84.35       92.18     64.79 o 
  14   6   8      483.08      529.98     73.62 o 
  15   6   8       88.77       90.04     66.08 o 
  16   6   8      318.47      279.59     92.56 o 
  17   6   8       12.08      -31.25     69.04 o 
  18   6   8      249.07      348.69    104.93 o 
  19   6   8     1043.59     1108.06    153.13 o 
 -20   7   8       50.66      129.58    237.56 o 
 -19   7   8      262.11      245.66    248.36 o 
 -18   7   8      842.46      499.42    251.06 o 
 -17   7   8     1739.98     1527.52    186.78 o 
 -16   7   8       40.76      -94.37    103.87 o 
 -15   7   8      211.33       90.71     92.65 o 
 -14   7   8      970.94      949.39    109.41 o 
 -13   7   8      782.70      869.30     98.26 o 
 -12   7   8      689.25      580.45     73.52 o 
 -11   7   8        2.26       -0.97     82.30 o 
 -10   7   8     2126.90     2284.39     89.12 o 
  -9   7   8      514.67      591.82     63.41 o 
  -8   7   8      438.05      422.45     55.07 o 
  -7   7   8     8731.63     8841.80    123.15 o 
  -6   7   8      749.16      812.85     41.30 o 
  -5   7   8     1141.54     1229.78     48.42 o 
  -4   7   8       22.43       68.47     38.53 o 
  -3   7   8     3629.49     3817.69     83.46 o 
  -2   7   8      146.98      186.86     34.89 o 
  -1   7   8     6535.17     6340.65     97.84 o 
   0   7   8        1.49      -21.16     35.21 o 
   1   7   8      157.41      114.08     43.28 o 
   2   7   8     1335.69     1388.32     56.67 o 
   3   7   8        9.22       63.94     28.67 o 
   4   7   8     5104.42     4905.92     95.70 o 
   5   7   8      283.69      216.42     38.32 o 
   6   7   8     1183.28     1162.69     57.45 o 
   7   7   8      247.66      231.16     63.39 o 
   8   7   8      112.44       60.57     83.53 o 
   9   7   8     1074.83     1150.36     81.15 o 
  10   7   8       38.48       78.87     61.98 o 
  11   7   8        0.07       36.25     59.91 o 
  12   7   8        2.73       48.75     60.83 o 
  13   7   8      246.97      193.70    106.31 o 
  14   7   8        0.13      -43.97     63.07 o 
  15   7   8      321.77      335.36     71.80 o 
  16   7   8       31.25      -16.65     71.80 o 
  17   7   8       44.24       13.64     79.66 o 
  18   7   8      202.32      367.39    106.93 o 
 -20   8   8      265.27      315.85    259.16 o 
 -19   8   8     1041.26      861.16    283.45 o 
 -18   8   8        4.05      161.97    229.46 o 
 -17   8   8      128.24      132.28    242.96 o 
 -16   8   8     1670.49     1675.90    199.06 o 
 -15   8   8      681.79      488.69    106.76 o 
 -14   8   8      140.55       94.08     94.18 o 
 -13   8   8     1177.23     1199.65    120.81 o 
 -12   8   8     2056.08     1883.60    108.80 o 
 -11   8   8       99.38      244.66     74.13 o 
 -10   8   8     2002.86     2066.83     92.24 o 
  -9   8   8     4188.70     4011.68    115.63 o 
  -8   8   8      542.92      628.48     48.44 o 
  -7   8   8     1101.54     1117.02     50.18 o 
  -6   8   8     4029.30     4043.38     85.59 o 
  -5   8   8     1566.14     1692.31     77.40 o 
  -4   8   8     5396.13     5611.63    104.57 o 
  -3   8   8     4029.90     4084.15     87.13 o 
  -2   8   8      240.54      227.86     41.71 o 
  -1   8   8      383.17      501.49     50.16 o 
   0   8   8      503.07      575.61     49.44 o 
   1   8   8     1900.80     1800.28     67.22 o 
   2   8   8      180.34      320.87     47.87 o 
   3   8   8     2597.03     2556.13     78.56 o 
   4   8   8     2738.39     2631.11    144.51 o 
   5   8   8      367.25      205.73     45.53 o 
   6   8   8      776.12      641.16     80.52 o 
   7   8   8      191.97      172.58     67.71 o 
   8   8   8     1552.45     1601.39     97.39 o 
   9   8   8      127.46      112.34     72.28 o 
  10   8   8     1694.11     1826.56     96.84 o 
  11   8   8       16.13      -62.85     62.85 o 
  12   8   8      110.36      188.46     64.23 o 
  13   8   8      833.48      808.28     81.70 o 
  14   8   8      180.83      209.49     70.47 o 
  15   8   8      308.14      335.09     76.33 o 
  16   8   8      882.79      768.77     93.48 o 
  17   8   8        4.31       61.05    100.25 o 
 -19   9   8       27.13      307.75    248.36 o 
 -18   9   8      862.49     1363.28    326.65 o 
 -17   9   8     2025.42     1824.90    342.84 o 
 -16   9   8      142.14      132.28    224.06 o 
 -15   9   8     1207.78     1185.08    292.90 o 
 -14   9   8     1350.09     1098.03    142.41 o 
 -13   9   8       83.32        9.73    106.68 o 
 -12   9   8      191.26      175.51    186.54 o 
 -11   9   8     6049.01     5927.06    289.24 o 
 -10   9   8      317.78      237.28     66.20 o 
  -9   9   8      636.09      571.53     46.56 o 
  -8   9   8     4975.19     4850.78     92.82 o 
  -7   9   8      120.40      101.66     48.45 o 
  -6   9   8      208.64      254.50     57.43 o 
  -5   9   8     3897.61     4018.76     98.82 o 
  -4   9   8     2475.12     2467.91     83.77 o 
  -3   9   8      608.22      564.57     50.84 o 
  -2   9   8     6269.50     6498.18    105.63 o 
  -1   9   8     2982.65     3078.20     81.52 o 
   0   9   8     2454.21     2567.51     76.20 o 
   1   9   8     1158.28     1121.61     64.61 o 
   2   9   8     1880.20     1917.69     70.38 o 
   3   9   8      315.50      329.67     56.85 o 
   4   9   8      189.96      338.48     68.38 o 
   5   9   8     4442.35     4358.17    168.95 o 
   6   9   8     3514.19     3301.23    170.67 o 
   7   9   8     3930.37     4134.13    136.42 o 
   8   9   8     4253.84     4297.46    171.47 o 
   9   9   8        0.13       19.89     68.49 o 
  10   9   8       95.33      294.57     76.82 o 
  11   9   8     4049.54     4208.73    241.67 o 
  12   9   8     2126.91     2116.04    101.95 o 
  13   9   8     3855.56     3641.88    134.34 o 
  14   9   8      556.16      688.89     84.02 o 
  15   9   8        2.29       20.04     72.03 o 
  16   9   8      622.24      598.65    105.05 o 
  17   9   8     1258.30     1175.70    138.45 o 
 -18  10   8      496.27      413.03    261.86 o 
 -17  10   8      643.64      934.05    286.15 o 
 -16  10   8      590.59      534.51    280.75 o 
 -15  10   8        4.36     -224.06    224.06 o 
 -14  10   8      100.75      256.46    229.46 o 
 -13  10   8     2469.90     2599.67    353.64 o 
 -12  10   8      435.82      616.04    170.45 o 
 -11  10   8     1955.24     2027.45    171.10 o 
 -10  10   8       22.90      -70.92     70.92 o 
  -9  10   8     1556.40     1540.60     88.41 o 
  -8  10   8        2.87      -49.53     49.53 o 
  -7  10   8     7771.18     8181.69    197.63 o 
  -6  10   8      295.51      273.04     62.21 o 
  -5  10   8     2768.67     2637.20     96.99 o 
  -4  10   8       45.06       -3.81     58.17 o 
  -3  10   8     4507.40     4562.45     94.43 o 
  -2  10   8     1610.87     1377.20     66.17 o 
  -1  10   8     6170.49     6507.87    126.75 o 
   0  10   8     2319.34     2210.89     97.92 o 
   1  10   8       13.63      -18.64     76.04 o 
   2  10   8      638.68      714.43     83.05 o 
   3  10   8     6114.25     6311.70    195.70 o 
   4  10   8     3948.01     4326.58    225.76 o 
   5  10   8     9092.65     8848.83    238.13 o 
   6  10   8     1737.60     1727.91    131.45 o 
   7  10   8      410.12      480.13     91.84 o 
   8  10   8      311.05      419.81     79.27 o 
   9  10   8    12503.92    13093.89    283.15 o 
  10  10   8     1178.73     1108.04     95.68 o 
  11  10   8     2850.92     2689.70    126.15 o 
  12  10   8      216.66      199.68     82.49 o 
  13  10   8      715.95      672.60     87.08 o 
  14  10   8      866.93      833.98     91.84 o 
  15  10   8     4222.31     4072.70    202.35 o 
  16  10   8      813.97      699.20    138.71 o 
 -17  11   8      288.80      545.31    294.25 o 
 -16  11   8      771.82      847.66    288.85 o 
 -15  11   8     1678.83     1768.21    348.24 o 
 -14  11   8        3.59      -40.49    213.26 o 
 -13  11   8      457.88      642.49    269.96 o 
 -12  11   8      568.10      820.66    259.16 o 
 -11  11   8     1611.45     1533.25    125.67 o 
 -10  11   8        0.96      -53.41     78.71 o 
  -9  11   8     2022.79     1926.40    172.07 o 
  -8  11   8       28.53       74.48     69.64 o 
  -7  11   8        0.30      -84.46     84.46 o 
  -6  11   8     2539.55     2506.23    172.19 o 
  -5  11   8     5452.23     5795.44    220.06 o 
  -4  11   8        6.42      -49.46     71.90 o 
  -3  11   8     8559.00     8834.17    181.50 o 
  -2  11   8       14.85       -1.31     73.57 o 
  -1  11   8      325.17      377.16    101.85 o 
   0  11   8     1610.59     1793.68    133.62 o 
   1  11   8    11244.78    11223.67    347.18 o 
   2  11   8     2192.80     2413.97    127.88 o 
   3  11   8     5860.89     5860.91    192.96 o 
   4  11   8       37.77       38.22    106.88 o 
   5  11   8     1907.83     1978.63    167.55 o 
   6  11   8     1255.84     1272.82    124.70 o 
   7  11   8     6800.74     7204.43    225.69 o 
   8  11   8      214.77      159.80     74.66 o 
   9  11   8      574.93      510.26     83.25 o 
  10  11   8       80.52      142.85     77.31 o 
  11  11   8     3881.51     3927.54    434.46 o 
  12  11   8      843.48      957.58    115.14 o 
  13  11   8     3823.20     3549.17    197.39 o 
  14  11   8      296.61      448.25    106.11 o 
  15  11   8      127.79      127.78    116.12 o 
 -16  12   8      863.04     1422.67    364.44 o 
 -15  12   8      106.71      391.44    272.66 o 
 -14  12   8     1966.81     2502.49    383.34 o 
 -13  12   8      856.60      418.43    264.56 o 
 -12  12   8       77.86      -67.49    226.76 o 
 -11  12   8      705.36      696.27     73.88 o 
 -10  12   8     1374.87     1397.88     93.73 o 
  -9  12   8       17.68      -83.60     83.60 o 
  -8  12   8     1388.56     1397.12    152.42 o 
  -7  12   8      631.31      851.78    156.11 o 
  -6  12   8        4.00      -57.39    171.42 o 
  -5  12   8      235.55      164.63    131.54 o 
  -4  12   8     1199.31     1193.52    130.69 o 
  -3  12   8      993.30     1080.76    149.23 o 
  -2  12   8      360.69      353.81    137.94 o 
  -1  12   8     2509.02     2575.72    141.27 o 
   0  12   8      426.83      265.48    101.48 o 
   1  12   8      743.56      786.73    157.03 o 
   2  12   8     1479.34     1708.52    118.72 o 
   3  12   8     3258.24     2986.68    183.31 o 
   4  12   8      608.03      524.99    121.51 o 
   5  12   8     4650.56     4607.69    334.16 o 
   6  12   8      238.35      266.79    117.33 o 
   7  12   8       42.37      130.96    115.85 o 
   8  12   8      511.45      704.25    117.97 o 
   9  12   8      822.31      675.67    167.45 o 
  10  12   8      257.04      107.52    104.25 o 
  11  12   8     1762.89     1792.87    147.74 o 
  12  12   8       22.73      -31.77     96.49 o 
  13  12   8      326.86      261.96    146.28 o 
 -14  13   8       15.65      242.96    264.56 o 
 -13  13   8       44.80      175.47    253.76 o 
 -12  13   8     1716.89     1627.30    139.64 o 
 -11  13   8       26.33      -26.64     82.41 o 
 -10  13   8     1435.72     1568.67    124.60 o 
  -9  13   8      267.17      321.82    102.54 o 
  -8  13   8      186.59      216.28    103.17 o 
  -7  13   8      344.35      172.01    317.20 o 
  -6  13   8     2560.36     2668.71    218.21 o 
  -5  13   8        2.79      -95.58    131.67 o 
  -4  13   8       75.05      152.52    115.49 o 
  -3  13   8      267.28      209.67    100.90 o 
  -2  13   8      917.33     1081.73    113.57 o 
  -1  13   8      179.62      104.50     90.48 o 
   0  13   8     1651.99     1674.08    161.38 o 
   1  13   8      253.19      100.88     86.85 o 
   2  13   8       27.75      -93.07     93.07 o 
   3  13   8       48.68      -96.30     96.30 o 
   4  13   8     1904.47     1784.50    175.64 o 
   5  13   8       12.40       78.65    113.71 o 
   6  13   8      582.76      583.93    133.57 o 
   7  13   8      317.08      243.00    126.67 o 
   8  13   8       42.20       51.27    119.64 o 
   9  13   8      263.43      114.02    124.56 o 
  10  13   8      296.92      370.03    224.06 o 
  11  13   8      160.56      211.47    113.27 o 
  12  13   8       68.94     -200.31    209.47 o 
 -12  14   8       16.64      -18.09     99.83 o 
 -11  14   8      484.98      529.36    102.08 o 
 -10  14   8     1688.95     1673.82    136.92 o 
  -9  14   8       63.00      -74.01    122.43 o 
  -8  14   8      830.06      509.83    173.80 o 
  -7  14   8      108.14      300.42    154.66 o 
  -6  14   8      136.38      -21.56    142.98 o 
  -5  14   8       44.72       28.82    147.19 o 
  -4  14   8      856.18      849.18    114.60 o 
  -3  14   8      412.35      358.42    112.09 o 
  -2  14   8      766.19     1093.83    132.42 o 
  -1  14   8      976.11      968.24    134.25 o 
   0  14   8       73.41      154.66    111.52 o 
   1  14   8       22.32     -199.77    199.77 o 
   2  14   8      767.06      725.80    146.54 o 
   3  14   8      186.51      146.68    110.06 o 
   4  14   8      398.28      350.61    239.32 o 
   5  14   8      508.31      496.99    133.59 o 
   6  14   8       11.45       38.99    122.36 o 
   7  14   8       20.31       33.42    122.77 o 
   8  14   8       10.25     -115.05    115.05 o 
   9  14   8      283.02      426.53    167.98 o 
  10  14   8      258.43      280.75    234.86 o 
 -10  15   8      354.54      492.82    148.61 o 
  -9  15   8     1064.33     1216.67    140.33 o 
  -8  15   8       94.24      149.69    121.25 o 
  -7  15   8      678.36      730.11    179.23 o 
  -6  15   8      628.31      737.93    278.05 o 
  -5  15   8      371.35      554.57    176.30 o 
  -4  15   8      803.78      709.29    147.15 o 
  -3  15   8     1064.21     1085.55    133.29 o 
  -2  15   8      737.52      909.19    219.39 o 
  -1  15   8      167.38      156.55    118.85 o 
   0  15   8      793.03      980.77    139.79 o 
   1  15   8      208.43       61.96    171.24 o 
   2  15   8       91.91       68.72    171.57 o 
   3  15   8      651.41      731.44    157.01 o 
   4  15   8       94.59      -82.34    114.81 o 
   5  15   8       16.55      225.60    171.44 o 
   6  15   8      263.14      307.36    139.24 o 
   7  15   8     1416.45     1647.92    350.24 o 
   8  15   8        0.16      113.51    135.23 o 
  -6  16   8      639.14      920.05    199.76 o 
  -5  16   8      693.62      599.90    193.27 o 
  -4  16   8        5.08     -101.89    101.89 o 
  -3  16   8       25.83      233.48    175.09 o 
  -2  16   8      474.41      475.37    187.13 o 
  -1  16   8     1009.49     1105.53    208.10 o 
   0  16   8      298.11      275.09    184.84 o 
   1  16   8      527.27      757.89    202.10 o 
   2  16   8        5.66      -61.30    186.10 o 
   3  16   8      346.02      242.76    386.04 o 
   4  16   8     1529.17     1790.41    230.81 o 
 -21   0   9     1368.30     1273.78    163.07 o 
 -19   0   9      482.58      526.24    123.77 o 
 -17   0   9     1575.24     1648.72    111.12 o 
 -15   0   9     3955.50     3847.99    118.31 o 
 -13   0   9       12.14      -45.75    159.27 o 
 -11   0   9      330.05      256.62    109.75 o 
  -9   0   9      304.30      336.08     72.14 o 
  -7   0   9     1743.59     1883.54    163.07 o 
  -5   0   9     1816.83     2035.19    117.25 o 
  -3   0   9     3999.97     4481.15    155.27 o 
  -1   0   9     1198.50     1276.27     89.23 o 
   1   0   9       64.60       83.61     48.40 o 
   3   0   9     1670.30     1955.62     72.89 o 
   5   0   9     1235.47     1380.13     79.01 o 
   7   0   9     1598.01     1862.37     86.16 o 
   9   0   9    12648.85    12594.81    247.75 o 
  11   0   9      624.44      565.48    105.29 o 
  13   0   9       14.40       17.78    114.16 o 
  15   0   9     1022.50      972.85    122.10 o 
  17   0   9       16.53      -19.93    126.93 o 
  19   0   9      293.00      291.55    221.36 o 
 -22   1   9     1091.40     1190.16    116.47 o 
 -21   1   9       36.42      -64.93    134.82 o 
 -20   1   9      244.78      295.75     84.46 o 
 -19   1   9     1959.49     2073.87    107.22 o 
 -18   1   9      531.89      612.43     68.78 o 
 -17   1   9      266.44      336.40     59.38 o 
 -16   1   9     2124.60     2057.65     97.34 o 
 -15   1   9     1115.13     1206.13     64.96 o 
 -14   1   9      639.32      697.61     49.16 o 
 -13   1   9     4619.28     4567.19     97.44 o 
 -12   1   9      727.26      581.17     94.30 o 
 -11   1   9      898.29      864.25     97.32 o 
 -10   1   9      150.02      111.64     54.91 o 
  -9   1   9     1271.29     1227.93     76.60 o 
  -8   1   9     8635.33     8387.93    148.21 o 
  -7   1   9     1161.55     1168.52     77.87 o 
  -6   1   9    11769.80    11499.29    212.28 o 
  -5   1   9        6.82       23.04     48.81 o 
  -4   1   9     1968.77     2093.44     89.70 o 
  -3   1   9      573.22      542.06     65.46 o 
  -2   1   9     8707.20     8063.36    130.98 o 
  -1   1   9     2448.99     2604.98     76.83 o 
   0   1   9     6061.32     5541.66     87.65 o 
   1   1   9     3123.38     3080.31     72.42 o 
   2   1   9     1767.16     1937.78     51.25 o 
   3   1   9     1412.37     1572.14     55.48 o 
   4   1   9     3223.62     3325.62    108.67 o 
   5   1   9      652.84      611.04     43.73 o 
   6   1   9       33.28       25.86     26.02 o 
   7   1   9     7325.72     7638.90    100.84 o 
   8   1   9     5533.71     5363.24     78.16 o 
   9   1   9      631.84      727.56     43.28 o 
  10   1   9     2021.42     2471.61     86.60 o 
  11   1   9     2333.46     2317.41     94.10 o 
  12   1   9      483.82      463.25     63.18 o 
  13   1   9     3679.16     3782.33    115.66 o 
  14   1   9     1017.95     1269.90    111.25 o 
  15   1   9      984.79     1162.88     81.00 o 
  16   1   9     1449.50     1634.07    113.13 o 
  17   1   9     2471.15     2801.10    303.15 o 
  18   1   9      271.48      197.28     99.64 o 
  19   1   9      687.90      609.50    175.34 o 
  20   1   9      324.93      190.41    163.86 o 
 -22   2   9       38.64      -53.25    107.99 o 
 -21   2   9      658.11      680.70     98.78 o 
 -20   2   9     3773.87     3862.40    131.80 o 
 -19   2   9      407.47      316.09     64.71 o 
 -18   2   9     2264.38     2275.16    100.26 o 
 -17   2   9      837.03     1021.48     80.39 o 
 -16   2   9     2127.52     2264.90     99.00 o 
 -15   2   9      310.60      286.95     59.96 o 
 -14   2   9    10070.10    10159.13    191.09 o 
 -13   2   9       80.97       44.04     42.70 o 
 -12   2   9       65.11       27.56     41.42 o 
 -11   2   9     1117.32      975.09     56.57 o 
 -10   2   9     6615.20     6433.37    280.79 o 
  -9   2   9     4659.92     4586.87    122.86 o 
  -8   2   9    22894.51    22568.55    300.56 o 
  -7   2   9       38.19      171.97     46.37 o 
  -6   2   9      622.12      668.93     59.07 o 
  -5   2   9     8461.76     7411.51    148.73 o 
  -4   2   9    29528.37    28115.54    355.95 o 
  -3   2   9    16597.80    16264.74    231.43 o 
  -2   2   9     3948.01     3656.79    105.03 o 
  -1   2   9    14920.77    15235.40    198.28 o 
   0   2   9    16610.74    16678.45    181.75 o 
   1   2   9     2284.27     2336.54     60.89 o 
   2   2   9    22536.54    21930.30    193.47 o 
   3   2   9     2349.36     2686.98     66.69 o 
   4   2   9     1604.18     1490.38     52.41 o 
   5   2   9       81.75      124.07     25.49 o 
   6   2   9    14450.54    14221.84    155.82 o 
   7   2   9     4160.11     4229.65     80.93 o 
   8   2   9     6589.33     6706.62     98.78 o 
   9   2   9      375.79      354.21     41.43 o 
  10   2   9      104.23      108.92     44.76 o 
  11   2   9      207.37      338.66     60.09 o 
  12   2   9     4923.59     5018.29    136.33 o 
  13   2   9     3834.28     4069.01    120.22 o 
  14   2   9     3715.10     3956.66    121.61 o 
  15   2   9        2.62       45.61     66.80 o 
  16   2   9      482.87      508.40     80.40 o 
  17   2   9      442.89      471.14    104.87 o 
  18   2   9     1994.49     2106.07    128.95 o 
  19   2   9      714.00      625.66    132.31 o 
 -22   3   9      887.45      802.24    151.62 o 
 -21   3   9      182.98      185.00     91.70 o 
 -20   3   9      327.09      281.95     84.10 o 
 -19   3   9      109.64       22.07     72.51 o 
 -18   3   9     2027.23     2106.78    137.76 o 
 -17   3   9     1232.38     1239.97    103.90 o 
 -16   3   9     5681.24     5737.86    162.50 o 
 -15   3   9      183.49      153.98     60.38 o 
 -14   3   9     1536.88     1720.28     73.00 o 
 -13   3   9     3804.95     3781.69     82.49 o 
 -12   3   9    11779.88    11609.03    158.93 o 
 -11   3   9     6235.76     6064.40     87.82 o 
 -10   3   9     5703.50     5558.53    114.31 o 
  -9   3   9     1179.07     1218.52     78.90 o 
  -8   3   9      499.78      323.56     79.95 o 
  -7   3   9    11431.14    11406.40    253.13 o 
  -6   3   9    17281.05    16685.21    290.04 o 
  -5   3   9     5606.00     5416.34    148.04 o 
  -4   3   9     1380.05     1241.62    113.90 o 
  -3   3   9     1289.79     1054.64     57.43 o 
  -2   3   9     4633.20     4035.16    106.54 o 
  -1   3   9    15629.22    15039.91    182.16 o 
   0   3   9    21973.93    22876.71    239.17 o 
   1   3   9     7642.82     7800.99     91.36 o 
   2   3   9     3727.13     3719.50     62.40 o 
   3   3   9     3708.89     3819.98     63.49 o 
   4   3   9    31126.45    31773.16    274.52 o 
   5   3   9     6039.64     5659.61    118.08 o 
   6   3   9    11625.95    11468.58    135.40 o 
   7   3   9       83.72      110.12     28.91 o 
   8   3   9     1676.70     1817.29     58.91 o 
   9   3   9     6346.56     6289.14     99.88 o 
  10   3   9    12138.18    12192.34    162.11 o 
  11   3   9     2988.65     3121.06     95.99 o 
  12   3   9      929.09     1029.37     75.70 o 
  13   3   9      304.37      373.92     64.19 o 
  14   3   9     1612.02     1697.94     91.21 o 
  15   3   9     3365.87     3462.35    134.60 o 
  16   3   9     3570.35     3516.54    137.24 o 
  17   3   9      148.75       63.79     72.20 o 
  18   3   9       90.42       40.32     80.83 o 
  19   3   9      625.37      603.44    128.59 o 
 -22   4   9      575.95      864.01    322.60 o 
 -21   4   9     1640.65     1543.26    179.23 o 
 -20   4   9     1917.99     1788.87    127.73 o 
 -19   4   9     1481.15     1507.49    187.34 o 
 -18   4   9      516.93      514.71    116.60 o 
 -17   4   9      105.41      109.29     98.30 o 
 -16   4   9     1262.00      977.75    109.15 o 
 -15   4   9    14121.20    13244.50    240.73 o 
 -14   4   9     5315.32     5440.15    135.40 o 
 -13   4   9     2266.47     2436.73     85.54 o 
 -12   4   9        3.67        3.54     49.74 o 
 -11   4   9      664.96      747.96     48.36 o 
 -10   4   9     4934.45     4860.00    100.04 o 
  -9   4   9     5230.87     5496.33    107.69 o 
  -8   4   9     9447.99     9416.26    139.40 o 
  -7   4   9     2693.94     2774.43     79.66 o 
  -6   4   9     1178.22     1104.59     58.92 o 
  -5   4   9    10511.77    10085.68    144.23 o 
  -4   4   9    11214.09    11589.31    162.26 o 
  -3   4   9    21701.70    21572.81    232.20 o 
  -2   4   9      984.06      876.53     43.19 o 
  -1   4   9     2687.65     2562.32     55.32 o 
   0   4   9     5848.73     5847.88     92.05 o 
   1   4   9    13635.05    13408.40    128.77 o 
   2   4   9    15310.56    15600.82    146.07 o 
   3   4   9     7845.11     7655.66     90.10 o 
   4   4   9      874.84      873.21     36.75 o 
   5   4   9     3217.62     3531.15     79.42 o 
   6   4   9     4050.72     4299.09     76.75 o 
   7   4   9    20125.00    20306.70    203.37 o 
   8   4   9     4740.86     4851.03    100.32 o 
   9   4   9     1215.19     1397.72     65.32 o 
  10   4   9       15.90      -27.36     50.07 o 
  11   4   9     4166.16     4110.07    111.55 o 
  12   4   9      115.43      130.98     54.59 o 
  13   4   9     3500.01     3489.23    118.99 o 
  14   4   9     1785.86     2029.87     98.34 o 
  15   4   9      484.59      446.27     77.31 o 
  16   4   9       29.99      -64.78     64.78 o 
  17   4   9     3108.50     3193.07    136.23 o 
  18   4   9     2044.62     2274.02    162.14 o 
  19   4   9     1033.82      962.41    148.54 o 
 -21   5   9      311.41      602.42    145.77 o 
 -20   5   9      251.44      -29.70    213.26 o 
 -19   5   9      293.09      146.64    120.46 o 
 -18   5   9      557.98      385.92    111.85 o 
 -17   5   9     2908.20     2613.04    168.10 o 
 -16   5   9        0.03      179.89    146.75 o 
 -15   5   9      182.83      -48.43     76.09 o 
 -14   5   9      387.17      209.86     71.58 o 
 -13   5   9     2997.41     3098.71     98.89 o 
 -12   5   9      231.38      271.09     62.10 o 
 -11   5   9     3424.77     3627.76     85.87 o 
 -10   5   9      560.73      679.72     53.57 o 
  -9   5   9       24.47        6.29     46.04 o 
  -8   5   9     2404.05     2344.90     73.52 o 
  -7   5   9     5953.00     5761.91    114.68 o 
  -6   5   9     1514.53     1623.79     62.31 o 
  -5   5   9      930.69     1013.41     53.54 o 
  -4   5   9      192.69      175.25     43.87 o 
  -3   5   9     6175.74     6363.60    111.89 o 
  -2   5   9      757.95      828.32     36.51 o 
  -1   5   9    10478.89    10229.49    112.73 o 
   0   5   9     4955.76     5121.83    106.19 o 
   1   5   9     6366.31     6821.37     90.02 o 
   2   5   9      667.82      790.95     38.05 o 
   3   5   9     6785.88     6706.77     85.99 o 
   4   5   9     1282.91     1291.96     46.61 o 
   5   5   9     8845.63     8871.61    103.65 o 
   6   5   9       21.14       24.13     35.99 o 
   7   5   9     1143.31     1160.66     60.06 o 
   8   5   9      191.07      279.18     49.56 o 
   9   5   9     2418.41     2722.37     95.78 o 
  10   5   9     1594.45     1498.49     80.02 o 
  11   5   9        4.85       49.58     51.17 o 
  12   5   9      216.06      168.31     56.60 o 
  13   5   9      436.79      419.37     62.35 o 
  14   5   9      534.48      676.10     82.44 o 
  15   5   9     1875.24     1950.64    111.17 o 
  16   5   9      759.30      869.04     92.04 o 
  17   5   9      324.19      248.43     79.03 o 
  18   5   9      625.02      688.18    113.49 o 
  19   5   9     2820.84     2962.75    200.65 o 
 -21   6   9      280.84      180.87    245.66 o 
 -20   6   9      215.66      402.23    264.56 o 
 -19   6   9      315.67       24.89    141.80 o 
 -18   6   9      523.29      504.11    273.14 o 
 -17   6   9        3.84       78.26    105.57 o 
 -16   6   9      172.23      162.84     92.04 o 
 -15   6   9      290.55      212.32     91.32 o 
 -14   6   9      437.53      431.96    107.98 o 
 -13   6   9       16.48       27.99     67.96 o 
 -12   6   9      105.50       63.47     72.50 o 
 -11   6   9     2398.63     2457.61    102.26 o 
 -10   6   9     1557.84     1554.92     73.68 o 
  -9   6   9     4014.48     3851.17    102.54 o 
  -8   6   9      708.07      592.77     51.77 o 
  -7   6   9      501.29      586.28     55.72 o 
  -6   6   9      222.17      269.91     49.21 o 
  -5   6   9     1796.51     1886.99     74.16 o 
  -4   6   9      255.37      252.42     35.38 o 
  -3   6   9    11273.21    11407.48    122.08 o 
  -2   6   9      112.11      129.19     30.39 o 
  -1   6   9       87.10       57.83     31.01 o 
   0   6   9       13.25       16.79     29.24 o 
   1   6   9      376.70      363.26     36.09 o 
   2   6   9       81.09      133.40     33.24 o 
   3   6   9      524.65      521.90     39.55 o 
   4   6   9     3255.11     3056.95     73.29 o 
   5   6   9     1190.90     1237.94     51.99 o 
   6   6   9      505.47      560.46     56.16 o 
   7   6   9     2663.41     2437.50     80.88 o 
   8   6   9      518.90      533.25     63.49 o 
   9   6   9     1204.17     1096.09     73.92 o 
  10   6   9       41.95      -55.86     55.86 o 
  11   6   9     1617.48     1662.90     80.57 o 
  12   6   9        4.68       34.11     52.77 o 
  13   6   9     1199.48     1191.25     82.20 o 
  14   6   9      384.48      546.94     72.88 o 
  15   6   9       10.51       95.78     79.69 o 
  16   6   9      890.50     1115.85     99.74 o 
  17   6   9      228.49      221.46     78.33 o 
  18   6   9        0.92       29.73     96.28 o 
 -20   7   9      233.27     -194.37    224.06 o 
 -19   7   9        9.84        0.00    218.66 o 
 -18   7   9      356.43      377.94    251.06 o 
 -17   7   9      142.01      190.79    141.69 o 
 -16   7   9      309.77      216.42     99.71 o 
 -15   7   9       46.06      174.15     92.91 o 
 -14   7   9      321.37      322.77    110.66 o 
 -13   7   9        7.03      -72.67     72.67 o 
 -12   7   9      122.82      150.63     72.93 o 
 -11   7   9       22.43       99.53     67.06 o 
 -10   7   9       46.67       19.27     55.76 o 
  -9   7   9        5.41       87.69     56.73 o 
  -8   7   9      302.86      232.64     54.29 o 
  -7   7   9      116.99      150.73     51.35 o 
  -6   7   9      716.38      849.19     60.78 o 
  -5   7   9      305.90      342.61     49.09 o 
  -4   7   9     1340.53     1339.33     60.70 o 
  -3   7   9       55.84       45.42     32.55 o 
  -2   7   9      318.71      341.94     43.25 o 
  -1   7   9       17.93       19.38     30.16 o 
   0   7   9     3452.92     3335.07     69.64 o 
   1   7   9     3486.12     3570.30     74.18 o 
   2   7   9        0.30      -35.81     35.81 o 
   3   7   9      117.27       85.77     37.36 o 
   4   7   9      136.94       84.89     41.70 o 
   5   7   9     2949.56     2864.70     92.21 o 
   6   7   9     3790.79     3587.55    105.58 o 
   7   7   9        7.92       -8.46     57.26 o 
   8   7   9     1064.57     1087.13     81.00 o 
   9   7   9       42.19      102.17     72.56 o 
  10   7   9       18.29       41.52     60.60 o 
  11   7   9       49.36       -7.14     63.58 o 
  12   7   9      992.48      985.75     88.26 o 
  13   7   9       93.06       49.75     60.98 o 
  14   7   9      808.75      839.60     83.01 o 
  15   7   9       22.04      -70.32     70.95 o 
  16   7   9      183.51       74.66     76.74 o 
  17   7   9      587.45      731.42    117.72 o 
  18   7   9       48.24     -113.17    113.17 o 
 -20   8   9       30.76      502.12    286.15 o 
 -19   8   9      379.66      745.08    275.35 o 
 -18   8   9      202.41      124.18    232.16 o 
 -17   8   9      194.37      167.37    242.96 o 
 -16   8   9      513.49      207.59    119.57 o 
 -15   8   9      632.05      549.83    157.03 o 
 -14   8   9      433.92      195.08     95.93 o 
 -13   8   9       12.53       40.75     79.87 o 
 -12   8   9        6.36       29.62     75.12 o 
 -11   8   9      380.34      470.97     85.73 o 
 -10   8   9      152.92      153.20     62.41 o 
  -9   8   9     1985.45     1996.80     92.10 o 
  -8   8   9       80.63        2.59     59.97 o 
  -7   8   9     1027.40     1024.49     61.84 o 
  -6   8   9       34.62       -5.93     41.07 o 
  -5   8   9      507.82      560.52     50.33 o 
  -4   8   9      312.43      285.74     46.54 o 
  -3   8   9      933.98      918.49     53.63 o 
  -2   8   9       12.66       38.01     40.20 o 
  -1   8   9      162.87      115.67     34.71 o 
   0   8   9     2753.69     2591.25     70.10 o 
   1   8   9      496.99      585.91     47.44 o 
   2   8   9        5.99        8.91     39.00 o 
   3   8   9        6.89       87.39     42.87 o 
   4   8   9      558.33      468.12     55.73 o 
   5   8   9     1257.87     1369.89     84.23 o 
   6   8   9      255.89      233.33     91.73 o 
   7   8   9     3732.99     3762.50    143.78 o 
   8   8   9       95.78      142.68     63.70 o 
   9   8   9      361.59      444.57     72.86 o 
  10   8   9      246.78       99.53     65.53 o 
  11   8   9     3799.80     3957.15    133.07 o 
  12   8   9       49.54      -59.76     59.76 o 
  13   8   9     1096.00     1024.78     88.65 o 
  14   8   9      744.92      654.54     82.48 o 
  15   8   9        1.49       -6.95     83.69 o 
  16   8   9       65.63      -73.91     73.91 o 
  17   8   9     1087.38     1358.75    330.44 o 
 -19   9   9        6.35      -75.59    242.96 o 
 -18   9   9     1940.33     1851.90    350.94 o 
 -17   9   9     2210.75     1652.13    340.14 o 
 -16   9   9      451.94      375.24    251.06 o 
 -15   9   9      557.58      534.28    220.01 o 
 -14   9   9      886.91     1003.95    142.07 o 
 -13   9   9      237.59      370.20    102.11 o 
 -12   9   9     3776.80     3808.61    180.01 o 
 -11   9   9      197.27      189.48     82.97 o 
 -10   9   9      363.71      391.17     80.28 o 
  -9   9   9      172.75       67.50     72.27 o 
  -8   9   9     6255.27     6181.12    130.99 o 
  -7   9   9     3545.56     3533.12     81.38 o 
  -6   9   9     6477.43     6609.87    118.25 o 
  -5   9   9     1705.56     1868.72     75.52 o 
  -4   9   9      896.44      920.06     65.17 o 
  -3   9   9      284.29      230.29     64.02 o 
  -2   9   9     4604.77     4808.70    106.70 o 
  -1   9   9     7593.49     7425.20    111.06 o 
   0   9   9     1281.80     1309.36     68.12 o 
   1   9   9     2237.72     2087.03     85.59 o 
   2   9   9       68.08       -1.49     50.81 o 
   3   9   9     4240.24     4286.58    140.46 o 
   4   9   9     3744.61     3875.15    156.42 o 
   5   9   9     2667.73     2628.78    123.75 o 
   6   9   9     1589.65     1669.17    108.09 o 
   7   9   9      721.22      576.07     80.05 o 
   8   9   9     1311.66     1253.86     96.38 o 
   9   9   9     6861.12     6740.71    160.44 o 
  10   9   9     2556.32     2481.17    112.32 o 
  11   9   9      408.35      314.75     73.75 o 
  12   9   9     2280.67     2025.96    102.17 o 
  13   9   9     2735.76     2613.60    120.21 o 
  14   9   9     1356.70     1371.59     99.06 o 
  15   9   9     3142.69     2859.15    139.81 o 
  16   9   9     2571.56     2546.45    364.41 o 
 -18  10   9      617.27      537.21    278.05 o 
 -17  10   9       22.75      410.33    267.26 o 
 -16  10   9     1030.91      998.84    296.95 o 
 -15  10   9     1230.81     1063.62    294.25 o 
 -14  10   9     3475.11     3612.01    423.83 o 
 -13  10   9     1578.01     2256.83    348.24 o 
 -12  10   9        7.11      217.56    152.89 o 
 -11  10   9      974.92      786.54    132.19 o 
 -10  10   9     6919.93     6723.88    214.51 o 
  -9  10   9     1216.74     1244.78     96.69 o 
  -8  10   9     8935.58     9400.90    132.09 o 
  -7  10   9      249.28      256.78     51.87 o 
  -6  10   9      809.18      734.48     67.82 o 
  -5  10   9     1728.53     1644.07     89.66 o 
  -4  10   9    10118.56    10403.48    167.95 o 
  -3  10   9      139.94      124.24     59.59 o 
  -2  10   9     4793.32     5145.31    122.74 o 
  -1  10   9        0.08       -7.00     52.99 o 
   0  10   9     3273.27     3040.19    109.90 o 
   1  10   9     6437.86     6547.49    195.85 o 
   2  10   9    11296.61    11448.82    268.88 o 
   3  10   9     2076.15     2134.87    126.56 o 
   4  10   9     1457.61     1422.77    103.98 o 
   5  10   9      767.38      951.76     93.88 o 
   6  10   9     8306.42     8665.38    243.75 o 
   7  10   9     4445.84     4844.52    152.62 o 
   8  10   9     5607.26     5610.06    162.02 o 
   9  10   9      598.45      672.62     89.09 o 
  10  10   9       49.46      110.67     79.99 o 
  11  10   9     1356.12     1249.13    107.20 o 
  12  10   9     4758.83     4391.19    202.82 o 
  13  10   9      974.44      679.75     99.42 o 
  14  10   9     1630.09     1756.33    122.97 o 
  15  10   9        1.12      141.78    116.50 o 
 -17  11   9      382.76      -45.89    256.46 o 
 -16  11   9     2232.28     1816.80    348.24 o 
 -15  11   9        2.35      -29.70    234.86 o 
 -14  11   9      369.15       21.60    229.46 o 
 -13  11   9      915.89      731.58    267.26 o 
 -12  11   9     6464.73     6181.98    472.42 o 
 -11  11   9      234.45      197.07    240.26 o 
 -10  11   9     2049.32     2019.27    326.65 o 
  -9  11   9      135.11      113.38     79.64 o 
  -8  11   9     1280.34     1489.32    135.60 o 
  -7  11   9      321.75      363.68    115.98 o 
  -6  11   9     7782.65     7899.22    403.28 o 
  -5  11   9        0.85      -98.02     98.02 o 
  -4  11   9      720.83      546.58    117.75 o 
  -3  11   9       36.53      -48.21     69.19 o 
  -2  11   9     7732.38     8135.37    171.00 o 
  -1  11   9      631.92      812.14    169.11 o 
   0  11   9     9632.86     9496.43    254.05 o 
   1  11   9       20.08       68.38    123.52 o 
   2  11   9       82.67      -51.69     78.30 o 
   3  11   9     1243.37     1231.36    105.37 o 
   4  11   9     9858.66    10145.68    326.52 o 
   5  11   9     1335.68     1323.61    122.96 o 
   6  11   9     4396.93     4123.68    210.41 o 
   7  11   9      227.90      180.76    114.55 o 
   8  11   9      514.90      617.92    126.89 o 
   9  11   9      153.32      158.34    103.27 o 
  10  11   9     6223.74     6723.28    256.33 o 
  11  11   9      938.44      980.45    148.70 o 
  12  11   9      479.35      412.78    109.30 o 
  13  11   9        9.14       -9.71     86.75 o 
  14  11   9     2776.93     2530.53    207.98 o 
 -15  12   9      341.90      607.40    275.35 o 
 -14  12   9     1250.80     1727.72    345.54 o 
 -13  12   9        1.88      313.15    248.36 o 
 -12  12   9       11.73      -40.49    221.36 o 
 -11  12   9      959.76      790.97    288.85 o 
 -10  12   9     2166.63     2562.86    168.72 o 
  -9  12   9        0.68      -59.99     59.99 o 
  -8  12   9      484.23      511.72     99.22 o 
  -7  12   9       12.44       23.74    120.59 o 
  -6  12   9       79.61      106.30    195.72 o 
  -5  12   9        9.03      -53.54    168.72 o 
  -4  12   9     2202.51     2220.88    168.87 o 
  -3  12   9      508.23      548.14    109.53 o 
  -2  12   9      159.87      252.43     86.75 o 
  -1  12   9      335.61      343.06     89.49 o 
   0  12   9      468.20      367.36    155.84 o 
   1  12   9       60.03       53.89    123.42 o 
   2  12   9     4582.86     4596.90    208.45 o 
   3  12   9      719.09      843.91    115.79 o 
   4  12   9      765.25      738.56    113.52 o 
   5  12   9      411.58      556.51    126.11 o 
   6  12   9     1744.96     1561.81    156.88 o 
   7  12   9       38.43       51.30    112.99 o 
   8  12   9     3316.75     2903.50    194.19 o 
   9  12   9     1126.18      999.62    147.71 o 
  10  12   9      187.32       70.96    121.67 o 
  11  12   9        6.08      -34.07    139.83 o 
  12  12   9      747.80      722.63    108.28 o 
  13  12   9      199.42     -114.11    114.11 o 
 -14  13   9       17.56       29.70    237.56 o 
 -13  13   9       51.77      286.15    259.16 o 
 -12  13   9       99.57      -51.29    251.06 o 
 -11  13   9        0.27      456.22    259.16 o 
 -10  13   9       41.63     -100.53    100.53 o 
  -9  13   9        5.62      -27.43    103.18 o 
  -8  13   9       52.29       55.39    105.32 o 
  -7  13   9      638.49      694.04    284.80 o 
  -6  13   9      217.27      202.38    142.25 o 
  -5  13   9      586.69      620.76    442.73 o 
  -4  13   9       11.25      182.76    136.20 o 
  -3  13   9       23.60       64.62     88.32 o 
  -2  13   9        9.04       11.41    104.50 o 
  -1  13   9        6.49       75.86     86.43 o 
   0  13   9      167.36      125.60    116.11 o 
   1  13   9      503.71      189.17    237.56 o 
   2  13   9        5.00      157.92    155.49 o 
   3  13   9       88.67       65.16     99.62 o 
   4  13   9      137.15      244.09    182.42 o 
   5  13   9      112.03       78.64    115.74 o 
   6  13   9        1.25       53.07    117.37 o 
   7  13   9       96.04      343.99    170.26 o 
   8  13   9      241.93      337.25    129.31 o 
   9  13   9        2.19       60.67    121.39 o 
  10  13   9      191.43       75.95    126.53 o 
  11  13   9      592.29      743.85    178.41 o 
 -12  14   9      350.32      -67.49    256.46 o 
 -11  14   9       54.04      -72.89    240.26 o 
 -10  14   9      169.93      -11.81     88.02 o 
  -9  14   9       23.18      -72.22     93.49 o 
  -8  14   9      411.28      125.16    102.81 o 
  -7  14   9      114.18      287.59    147.21 o 
  -6  14   9       17.95       21.47    137.20 o 
  -5  14   9       79.40      136.52    149.02 o 
  -4  14   9      566.20      935.97    177.66 o 
  -3  14   9        3.56      -55.43     93.85 o 
  -2  14   9        0.38      -27.12     99.40 o 
  -1  14   9        4.55      -57.49    100.35 o 
   0  14   9      269.68      375.88    195.83 o 
   1  14   9      224.74      207.29    232.16 o 
   2  14   9      198.67      258.07    165.55 o 
   3  14   9      590.45      500.49    291.55 o 
   4  14   9        0.02      -98.22    147.58 o 
   5  14   9      122.60       61.98    120.77 o 
   6  14   9      131.49      194.95    129.06 o 
   7  14   9        1.53     -114.49    120.87 o 
   8  14   9      492.94      518.56    138.98 o 
   9  14   9      224.83      262.64    138.19 o 
  -9  15   9        3.86      -98.91     98.91 o 
  -8  15   9      339.77      510.77    117.92 o 
  -7  15   9      271.20      263.58    154.66 o 
  -6  15   9     1617.91     2175.64    226.18 o 
  -5  15   9      187.96      426.41    171.18 o 
  -4  15   9       23.14      -24.60    149.17 o 
  -3  15   9      482.85      478.82    108.39 o 
  -2  15   9      651.40      656.74    122.32 o 
  -1  15   9      413.05      490.98    120.66 o 
   0  15   9     1235.40     1450.27    148.42 o 
   1  15   9      663.41      700.38    163.17 o 
   2  15   9       37.79        0.54    166.82 o 
   3  15   9      203.88       18.79    166.63 o 
   4  15   9      430.57      377.94    259.16 o 
   5  15   9      790.99      511.43    165.79 o 
   6  15   9      310.90      379.13    143.20 o 
   7  15   9        5.23       28.63    164.41 o 
  -5  16   9      691.09      706.01    287.50 o 
  -4  16   9     1785.33     2311.15    242.46 o 
  -3  16   9      238.74      494.36    192.17 o 
  -2  16   9      453.64      576.19    188.32 o 
  -1  16   9       49.15      286.07    178.29 o 
   0  16   9      517.75      665.16    288.85 o 
   1  16   9      214.89      170.96    240.26 o 
   2  16   9      469.21      245.29    183.22 o 
 -22   0  10      248.81      343.74    129.81 o 
 -20   0  10      581.20      459.76    123.77 o 
 -18   0  10       50.36        5.56     74.77 o 
 -16   0  10        4.66       73.42     60.20 o 
 -14   0  10     2118.22     1999.81    352.29 o 
 -12   0  10     1538.48     1595.44    242.96 o 
 -10   0  10    19015.26    18840.04    370.21 o 
  -8   0  10    10252.07     9207.43    224.90 o 
  -6   0  10       52.71       24.55     73.75 o 
  -4   0  10    19999.18    19534.42    366.23 o 
  -2   0  10     8374.97     7846.00    356.34 o 
   0   0  10     9148.88     9229.83    191.38 o 
   2   0  10    17204.66    17571.26    273.68 o 
   4   0  10       26.32       20.81     44.23 o 
   6   0  10    12420.62    11997.66    542.54 o 
   8   0  10    23865.33    24335.36    386.41 o 
  10   0  10      906.73      864.72    109.69 o 
  12   0  10     6278.19     6056.39    340.72 o 
  14   0  10     8184.47     7822.06    246.69 o 
  16   0  10     1130.82      968.63    128.53 o 
  18   0  10     2612.95     2483.53    228.68 o 
 -22   1  10       12.87      160.54     89.23 o 
 -21   1  10      699.24     1055.05    117.67 o 
 -20   1  10      182.60      233.25     81.78 o 
 -19   1  10      989.72     1061.37     79.93 o 
 -18   1  10      601.25      701.18     69.53 o 
 -17   1  10       67.66      -30.00     52.39 o 
 -16   1  10      545.68      664.80     61.10 o 
 -15   1  10      933.57      936.87     74.47 o 
 -14   1  10      476.10      482.57     44.20 o 
 -13   1  10     1295.95     1574.29    103.95 o 
 -12   1  10     1209.79     1173.63    155.73 o 
 -11   1  10        0.39       30.38     66.05 o 
 -10   1  10      461.67      366.43     66.92 o 
  -9   1  10     2197.30     2076.62     98.19 o 
  -8   1  10     1198.95     1111.81     79.42 o 
  -7   1  10       11.22       29.91     46.27 o 
  -6   1  10     4539.19     4182.21    106.05 o 
  -5   1  10    11771.67    11449.42    180.13 o 
  -4   1  10     2175.88     2309.54     93.05 o 
  -3   1  10      855.91      783.45     67.54 o 
  -2   1  10    19825.93    20451.36    278.58 o 
  -1   1  10      442.08      557.18     44.87 o 
   0   1  10     7369.19     7178.29    101.20 o 
   1   1  10      316.06      247.40     35.38 o 
   2   1  10       56.28       53.82     32.62 o 
   3   1  10     7613.64     7501.52    109.86 o 
   4   1  10     5944.96     5817.39     99.69 o 
   5   1  10      569.32      544.56     40.91 o 
   6   1  10    10546.50    10343.62    162.35 o 
   7   1  10        3.16       35.30     35.25 o 
   8   1  10     6638.94     6427.97    104.12 o 
   9   1  10      474.95      579.55     58.56 o 
  10   1  10    11172.35    11041.32    195.82 o 
  11   1  10     2517.51     2755.34    114.29 o 
  12   1  10     3719.64     3843.99    127.65 o 
  13   1  10      371.99      255.96     70.35 o 
  14   1  10     4108.45     4301.11    140.46 o 
  15   1  10      106.73       51.57     85.92 o 
  16   1  10     3948.90     3887.12    225.39 o 
  17   1  10     1294.50     1341.85    130.39 o 
  18   1  10        1.68      -92.41     92.41 o 
  19   1  10       14.96     -150.67    150.67 o 
 -22   2  10     1759.47     1915.63    246.63 o 
 -21   2  10     2600.03     2860.18    190.15 o 
 -20   2  10       94.69      155.88     67.83 o 
 -19   2  10      105.86      172.49     63.05 o 
 -18   2  10      758.33      870.53     80.06 o 
 -17   2  10     3311.52     3545.60    144.27 o 
 -16   2  10     1956.03     2045.52     92.86 o 
 -15   2  10     3080.71     3205.05    102.86 o 
 -14   2  10      260.91      217.61     61.34 o 
 -13   2  10     3463.47     3576.08    150.72 o 
 -12   2  10      500.99      510.51     62.66 o 
 -11   2  10     1613.20     1590.22     92.44 o 
 -10   2  10      664.11      739.24     75.82 o 
  -9   2  10        2.15      -32.87     53.73 o 
  -8   2  10      329.79      318.94     57.67 o 
  -7   2  10    10587.39    10485.19    186.74 o 
  -6   2  10     8732.08     8165.74    159.93 o 
  -5   2  10     8104.31     8406.23    163.20 o 
  -4   2  10      195.71      147.20     39.60 o 
  -3   2  10      795.70      839.32     75.34 o 
  -2   2  10     1651.91     1441.71     57.40 o 
  -1   2  10     6194.87     5493.04    106.38 o 
   0   2  10    12767.35    12328.63    148.64 o 
   1   2  10     1253.49     1394.19     61.18 o 
   2   2  10    15758.53    15806.58    150.84 o 
   3   2  10     6938.30     6973.32    107.99 o 
   4   2  10      166.07      198.17     33.92 o 
   5   2  10     6082.72     5867.19     99.46 o 
   6   2  10    11062.22    10614.03    178.16 o 
   7   2  10     1932.21     1894.96     69.59 o 
   8   2  10     2951.55     3094.88     82.61 o 
   9   2  10     1039.94     1214.16     72.85 o 
  10   2  10      325.29      339.68     61.27 o 
  11   2  10      728.57      851.71     72.56 o 
  12   2  10      222.26      195.03     61.06 o 
  13   2  10      147.92      138.06     61.69 o 
  14   2  10       77.69       71.93     60.19 o 
  15   2  10     1065.74     1206.28     84.27 o 
  16   2  10     2132.29     2260.84    117.20 o 
  17   2  10      592.84      464.75     92.30 o 
  18   2  10     1791.89     2067.31    149.74 o 
  19   2  10      537.41      670.52    321.25 o 
 -22   3  10       25.70      -60.29    215.96 o 
 -21   3  10      845.64      814.23    116.00 o 
 -20   3  10     1639.05     1806.35    115.53 o 
 -19   3  10     2657.51     2537.52    151.87 o 
 -18   3  10      123.67      196.12    111.32 o 
 -17   3  10      115.13       53.86     77.28 o 
 -16   3  10     1982.94     2031.24    112.92 o 
 -15   3  10    10439.08    10297.22    237.83 o 
 -14   3  10     9228.87     8899.23    149.81 o 
 -13   3  10    11850.27    11251.74    199.73 o 
 -12   3  10       52.58       29.29     39.65 o 
 -11   3  10     1913.82     1925.60     85.60 o 
 -10   3  10     3874.56     3884.06    125.16 o 
  -9   3  10    11007.33    11342.18    209.05 o 
  -8   3  10     3418.19     3324.69    125.38 o 
  -7   3  10    11939.17    11462.02    260.17 o 
  -6   3  10     1966.26     2099.46     94.25 o 
  -5   3  10     4732.62     4267.72    118.45 o 
  -4   3  10    21405.04    21029.02    623.44 o 
  -3   3  10     4795.42     4464.03     92.87 o 
  -2   3  10     6157.39     6074.55    118.60 o 
  -1   3  10      291.58      440.33     46.48 o 
   0   3  10     1163.54     1077.64     47.77 o 
   1   3  10     8173.18     8406.61    105.17 o 
   2   3  10    23218.88    23634.78    201.13 o 
   3   3  10     2852.46     3023.41     56.84 o 
   4   3  10     1076.40     1132.70     44.50 o 
   5   3  10     1580.30     1463.04     53.06 o 
   6   3  10     5812.71     5800.29    114.14 o 
   7   3  10     6418.93     6310.59    104.34 o 
   8   3  10     2524.66     2807.70     75.73 o 
   9   3  10     1753.59     1815.94     96.90 o 
  10   3  10       17.56       -2.46     45.72 o 
  11   3  10     1916.37     2052.41     94.01 o 
  12   3  10     1401.74     1431.55     85.06 o 
  13   3  10     1550.43     1729.05     90.29 o 
  14   3  10     1582.49     1587.82     92.82 o 
  15   3  10       12.46      -37.62     67.29 o 
  16   3  10      521.62      513.87     82.39 o 
  17   3  10       55.86       92.11     75.14 o 
  18   3  10     1406.86     1437.44    119.16 o 
  19   3  10      436.18      507.43    175.94 o 
 -21   4  10      616.65      634.67    145.30 o 
 -20   4  10        0.13      -97.10    105.36 o 
 -19   4  10      166.70      194.04    111.18 o 
 -18   4  10     1370.95     1459.90    135.64 o 
 -17   4  10     1375.73     1485.15    206.25 o 
 -16   4  10     1325.54     1322.06     98.94 o 
 -15   4  10     2029.45     2120.59    100.78 o 
 -14   4  10     3481.54     3432.79     99.47 o 
 -13   4  10      744.25      684.58     62.10 o 
 -12   4  10    16258.34    15705.28    205.16 o 
 -11   4  10     6286.47     6323.18    101.69 o 
 -10   4  10     2774.32     2775.42     76.77 o 
  -9   4  10      713.01      692.84     82.33 o 
  -8   4  10     6914.70     6991.18    129.68 o 
  -7   4  10     6237.96     6305.90    151.20 o 
  -6   4  10    12628.65    12342.43    190.10 o 
  -5   4  10     3525.51     3251.63     78.43 o 
  -4   4  10     1800.08     2143.99     64.85 o 
  -3   4  10       29.36       35.21     35.78 o 
  -2   4  10     8860.12     8514.94    115.46 o 
  -1   4  10     5255.71     5199.69     85.47 o 
   0   4  10     1476.07     1372.27     56.06 o 
   1   4  10     4568.18     4897.55     75.44 o 
   2   4  10     2878.77     2864.92     58.31 o 
   3   4  10      595.19      669.98     35.52 o 
   4   4  10    29234.31    28914.71    235.52 o 
   5   4  10     4062.88     4024.44     82.35 o 
   6   4  10     6996.97     7032.49    106.61 o 
   7   4  10      636.21      688.24     48.02 o 
   8   4  10     5211.74     4983.32    100.94 o 
   9   4  10      614.90      577.01     58.96 o 
  10   4  10    12125.69    11632.36    176.55 o 
  11   4  10      389.29      483.21     61.65 o 
  12   4  10     1322.93     1250.52     83.40 o 
  13   4  10      862.44      911.20     78.12 o 
  14   4  10     3196.02     3203.69    117.94 o 
  15   4  10        0.65      -84.51     84.51 o 
  16   4  10      359.88      410.77     87.13 o 
  17   4  10     1455.37     1326.53    104.97 o 
  18   4  10      304.58      375.16    121.64 o 
 -21   5  10      399.80     -102.58    242.96 o 
 -20   5  10     1821.89     1554.76    191.99 o 
 -19   5  10      431.79      368.55    121.52 o 
 -18   5  10      419.95      406.64    117.06 o 
 -17   5  10     1302.25     1410.43    136.59 o 
 -16   5  10     3430.16     3193.02    144.56 o 
 -15   5  10      230.63      139.78     82.77 o 
 -14   5  10     5233.13     5226.74    141.04 o 
 -13   5  10        7.98       91.06     60.89 o 
 -12   5  10       46.63       42.59     64.50 o 
 -11   5  10        1.95       61.55     46.68 o 
 -10   5  10     6234.25     6332.74    151.01 o 
  -9   5  10      904.57     1085.07    105.61 o 
  -8   5  10     5594.48     5755.92    117.20 o 
  -7   5  10      759.34      891.24     62.21 o 
  -6   5  10     5261.93     5395.62    101.35 o 
  -5   5  10        0.56       32.83     42.76 o 
  -4   5  10    27612.02    27562.91    359.80 o 
  -3   5  10     6692.68     6607.63    125.91 o 
  -2   5  10      688.89      666.85     41.57 o 
  -1   5  10     6707.47     7252.52     97.69 o 
   0   5  10     5441.05     5543.42     95.82 o 
   1   5  10      167.59      113.41     31.61 o 
   2   5  10    14808.94    15210.64    143.10 o 
   3   5  10     1856.94     1908.29     51.68 o 
   4   5  10        0.41       55.10     29.47 o 
   5   5  10     5756.29     5600.25     93.05 o 
   6   5  10     6494.67     6282.59    105.18 o 
   7   5  10        4.42      -23.14     33.60 o 
   8   5  10     2874.12     2762.84     91.67 o 
   9   5  10     7403.51     7525.06    154.54 o 
  10   5  10     1232.81     1211.28     81.64 o 
  11   5  10      677.40      835.50     83.03 o 
  12   5  10     1395.44     1599.20     83.80 o 
  13   5  10     1553.74     1500.30     91.93 o 
  14   5  10       28.92       42.83     80.08 o 
  15   5  10     3179.09     2886.78    131.30 o 
  16   5  10     1364.87     1268.39    101.43 o 
  17   5  10        0.10      -68.82     68.82 o 
  18   5  10      708.98      679.35    142.08 o 
 -21   6  10      366.11      197.07    261.86 o 
 -20   6  10       17.40      512.92    251.06 o 
 -19   6  10        8.30       15.73    195.72 o 
 -18   6  10      690.75      644.93    127.37 o 
 -17   6  10      141.91      105.38    160.32 o 
 -16   6  10      297.75      360.55     96.06 o 
 -15   6  10      169.08      217.88     89.57 o 
 -14   6  10      109.83      147.34     90.05 o 
 -13   6  10     1010.86     1083.11     77.21 o 
 -12   6  10      809.19      817.20     71.25 o 
 -11   6  10      816.97      791.40     60.56 o 
 -10   6  10      585.40      548.71     60.53 o 
  -9   6  10     1963.91     2088.75     80.70 o 
  -8   6  10     2270.89     2086.96     80.06 o 
  -7   6  10      281.32      375.31     87.71 o 
  -6   6  10        3.98       74.41     47.97 o 
  -5   6  10     6935.02     6971.52    127.32 o 
  -4   6  10       16.96      102.25     48.84 o 
  -3   6  10      480.56      570.46     48.06 o 
  -2   6  10     2351.80     2489.48     65.33 o 
  -1   6  10      739.76      825.40     44.36 o 
   0   6  10     3739.31     3973.06     98.40 o 
   1   6  10     8004.17     8007.95     99.90 o 
   2   6  10     1297.27     1377.98     49.98 o 
   3   6  10      433.47      511.17     40.42 o 
   4   6  10      440.35      462.40     40.64 o 
   5   6  10       21.96      107.70     37.36 o 
   6   6  10      229.34      203.59     48.35 o 
   7   6  10     4715.63     4677.09    116.93 o 
   8   6  10      137.70      164.09     57.21 o 
   9   6  10       34.19       73.92     56.68 o 
  10   6  10      120.84       58.80     57.55 o 
  11   6  10     1394.47     1342.72     77.85 o 
  12   6  10       42.15       14.99     57.51 o 
  13   6  10     2586.26     2489.78    101.14 o 
  14   6  10      818.05      722.39     87.68 o 
  15   6  10       50.56       73.19     74.75 o 
  16   6  10      621.94      649.60     90.94 o 
  17   6  10     3738.08     3598.13    168.53 o 
  18   6  10      163.35      135.18    136.85 o 
 -20   7  10       32.12      -48.59    226.76 o 
 -19   7  10        7.67       48.59    218.66 o 
 -18   7  10       39.90       41.59    136.63 o 
 -17   7  10        1.16       18.77    139.88 o 
 -16   7  10      617.11      632.66    113.39 o 
 -15   7  10      232.59      268.95     99.68 o 
 -14   7  10       13.46      -19.84     73.26 o 
 -13   7  10      509.78      640.64     97.54 o 
 -12   7  10      276.29      246.89     69.67 o 
 -11   7  10      379.91      458.46     74.27 o 
 -10   7  10      132.98       87.96     56.97 o 
  -9   7  10      129.37      160.76     59.22 o 
  -8   7  10      181.45      174.12     57.31 o 
  -7   7  10      331.68      546.00     63.54 o 
  -6   7  10       56.05       -5.03     54.34 o 
  -5   7  10      498.68      479.95     60.90 o 
  -4   7  10        0.36      -10.13     38.45 o 
  -3   7  10      287.26      331.94     38.01 o 
  -2   7  10     2379.61     2399.37     67.67 o 
  -1   7  10     1316.82     1422.43     59.85 o 
   0   7  10     1318.07     1448.80     50.62 o 
   1   7  10      567.54      594.59     42.87 o 
   2   7  10      378.92      433.71     45.17 o 
   3   7  10     1100.94     1135.36     52.87 o 
   4   7  10      251.34      291.89     45.06 o 
   5   7  10     4158.40     4106.94     99.33 o 
   6   7  10       19.28      -39.53     56.23 o 
   7   7  10        5.08      -58.32     58.32 o 
   8   7  10      247.49      205.94     64.09 o 
   9   7  10     3640.00     3670.79    122.02 o 
  10   7  10     2029.18     2062.84    146.96 o 
  11   7  10     4371.84     3951.53    195.35 o 
  12   7  10      409.61      422.29     71.82 o 
  13   7  10      504.78      552.33     74.47 o 
  14   7  10       15.17      -60.79     73.34 o 
  15   7  10     5263.33     5324.94    184.71 o 
  16   7  10      482.58      481.16    103.96 o 
  17   7  10      179.86       20.51    123.56 o 
 -19   8  10       35.49     -102.58    229.46 o 
 -18   8  10      864.61      942.14    288.85 o 
 -17   8  10       26.75       -5.40    224.06 o 
 -16   8  10      519.61      474.84    111.06 o 
 -15   8  10      357.89      330.18    104.40 o 
 -14   8  10      393.24      205.09    138.32 o 
 -13   8  10      695.61      521.08     92.05 o 
 -12   8  10     2485.46     2282.00    118.65 o 
 -11   8  10      892.00      831.86    112.88 o 
 -10   8  10      714.24      696.58     86.76 o 
  -9   8  10     2454.66     2320.22    107.14 o 
  -8   8  10     3314.48     3510.86    111.51 o 
  -7   8  10      775.08      791.95     74.61 o 
  -6   8  10     2210.41     1955.28     73.36 o 
  -5   8  10     1352.26     1524.84     67.73 o 
  -4   8  10     2415.25     2555.63     86.64 o 
  -3   8  10     3760.93     3927.15     97.22 o 
  -2   8  10      932.99     1040.03     62.64 o 
  -1   8  10     2130.95     1958.16     76.19 o 
   0   8  10     4281.60     4370.61     86.74 o 
   1   8  10        3.08      -17.68     40.51 o 
   2   8  10     4140.50     4014.41     88.52 o 
   3   8  10        5.98       30.27     44.34 o 
   4   8  10     3201.30     3042.19     96.91 o 
   5   8  10       98.26      115.48     65.20 o 
   6   8  10      321.25      367.01     67.32 o 
   7   8  10     1063.69     1195.73     82.74 o 
   8   8  10     6140.83     6261.33    173.91 o 
   9   8  10      458.67      328.04     69.73 o 
  10   8  10      746.01      681.83     82.59 o 
  11   8  10     2805.07     2904.77    120.50 o 
  12   8  10        3.74      -60.35     60.35 o 
  13   8  10     2134.46     1947.32    111.65 o 
  14   8  10     2553.22     2753.84    137.00 o 
  15   8  10      299.53      336.03     98.53 o 
  16   8  10      460.83      193.35    137.68 o 
 -18   9  10      223.71      -40.49    229.46 o 
 -17   9  10       27.67      218.66    237.56 o 
 -16   9  10     1067.21      475.12    272.66 o 
 -15   9  10      848.63      778.64    182.98 o 
 -14   9  10      692.93      433.84    208.89 o 
 -13   9  10     1091.01     1005.51    158.61 o 
 -12   9  10      180.06      220.37     84.94 o 
 -11   9  10       35.06       54.20     83.94 o 
 -10   9  10     1568.99     1741.14    112.08 o 
  -9   9  10     1767.41     1684.91     93.07 o 
  -8   9  10     3262.10     3303.81    116.20 o 
  -7   9  10     2681.76     2626.34    124.10 o 
  -6   9  10     1562.82     1548.68     67.46 o 
  -5   9  10      335.04      326.90     54.72 o 
  -4   9  10     4590.96     4763.32    104.88 o 
  -3   9  10     3164.37     3665.11     98.67 o 
  -2   9  10       85.51      257.08     56.67 o 
  -1   9  10     1121.64     1221.85     54.94 o 
   0   9  10     1957.75     1758.87     74.01 o 
   1   9  10       31.52        9.02     53.96 o 
   2   9  10     4375.42     4571.42    145.68 o 
   3   9  10     3035.77     3121.66    128.71 o 
   4   9  10      377.33      366.87     83.98 o 
   5   9  10     1989.70     1716.48    109.53 o 
   6   9  10     5381.20     5484.46    165.83 o 
   7   9  10      509.80      381.47     85.06 o 
   8   9  10     1599.41     1372.63    113.20 o 
   9   9  10     1222.52     1301.80    102.98 o 
  10   9  10     1308.29     1281.14    104.29 o 
  11   9  10       37.15       36.54     79.42 o 
  12   9  10     5649.48     5024.45    155.97 o 
  13   9  10      787.97      766.82    123.34 o 
  14   9  10       27.84       15.35     82.99 o 
  15   9  10     1565.10     1387.38    127.85 o 
 -18  10  10      663.02     1144.61    321.25 o 
 -17  10  10     4282.20     4654.03    499.42 o 
 -16  10  10     1459.56     1689.92    337.44 o 
 -15  10  10     1825.21     1247.19    302.35 o 
 -14  10  10       40.56       40.49    210.57 o 
 -13  10  10      253.23      162.04    154.58 o 
 -12  10  10     2890.15     2505.84    236.33 o 
 -11  10  10     3443.19     3776.05    231.46 o 
 -10  10  10      262.68      416.35    129.57 o 
  -9  10  10      258.63      258.15     77.64 o 
  -8  10  10       67.68       48.30     71.38 o 
  -7  10  10     3681.01     3853.67    104.92 o 
  -6  10  10      592.72      611.31     69.62 o 
  -5  10  10     6005.62     6130.73    120.26 o 
  -4  10  10      230.55      210.03     57.70 o 
  -3  10  10      146.14      225.98     61.52 o 
  -2  10  10      984.82     1112.36    100.71 o 
  -1  10  10     6433.02     6618.81    130.17 o 
   0  10  10      849.42      794.88     83.05 o 
   1  10  10     6894.53     7081.21    179.44 o 
   2  10  10      109.29      107.23     76.89 o 
   3  10  10       14.93       20.80     81.61 o 
   4  10  10     3048.37     3101.53    146.32 o 
   5  10  10     5564.57     5378.23    225.92 o 
   6  10  10      828.94      624.54    123.92 o 
   7  10  10      187.73      194.92    100.34 o 
   8  10  10      724.93      600.59    110.63 o 
   9  10  10      821.58      995.61    122.93 o 
  10  10  10     2858.50     2644.65    261.06 o 
  11  10  10     1315.14     1225.85    135.28 o 
  12  10  10        0.65      -67.86     76.54 o 
  13  10  10       19.09       27.25     92.36 o 
  14  10  10       86.35       67.35     87.99 o 
 -16  11  10      106.10     -202.47    237.56 o 
 -15  11  10     3243.70     2775.14    396.83 o 
 -14  11  10      831.94      882.75    299.65 o 
 -13  11  10     2304.92     2089.46    348.24 o 
 -12  11  10      238.12      407.63    248.36 o 
 -11  11  10      130.22      286.15    240.26 o 
 -10  11  10      284.21      224.06    226.76 o 
  -9  11  10     6988.16     7544.49    575.01 o 
  -8  11  10     1600.01     1790.32    103.26 o 
  -7  11  10     2740.45     2710.71    113.89 o 
  -6  11  10     1047.31     1016.51     95.75 o 
  -5  11  10      706.85      870.52     89.32 o 
  -4  11  10      105.93      104.57    136.63 o 
  -3  11  10     4377.36     4348.45    199.93 o 
  -2  11  10      727.87      777.61     82.59 o 
  -1  11  10      134.36      218.77     64.01 o 
   0  11  10      108.87      -60.19     74.63 o 
   1  11  10     2312.12     2506.00    165.25 o 
   2  11  10      726.71      741.39    126.78 o 
   3  11  10     2435.87     2519.25    226.16 o 
   4  11  10      601.48      616.06    104.58 o 
   5  11  10       64.01      -56.19    104.89 o 
   6  11  10       57.40      -60.46    104.33 o 
   7  11  10     2703.29     2253.90    174.01 o 
   8  11  10     1098.07     1013.03    143.59 o 
   9  11  10      500.78      648.39    117.96 o 
  10  11  10      619.89      291.16    109.51 o 
  11  11  10      138.89      213.56    108.79 o 
  12  11  10      210.39       52.22    108.06 o 
  13  11  10     1551.10     1664.67    154.21 o 
 -15  12  10        1.02      -91.78    232.16 o 
 -14  12  10      591.64      548.01    278.05 o 
 -13  12  10     1867.66     1868.09    348.24 o 
 -12  12  10      115.35     -186.27    205.17 o 
 -11  12  10     2669.66     2650.96    380.64 o 
 -10  12  10       83.25     -140.38    205.17 o 
  -9  12  10      396.72      225.96    103.91 o 
  -8  12  10      603.47      461.45     68.28 o 
  -7  12  10      359.06      540.22     85.29 o 
  -6  12  10        5.61     -107.56    120.36 o 
  -5  12  10      599.46      834.96    149.31 o 
  -4  12  10     1247.23     1325.01    167.06 o 
  -3  12  10       15.46        7.66    208.81 o 
  -2  12  10      973.70      857.65     92.50 o 
  -1  12  10      884.79      908.33    100.34 o 
   0  12  10      457.10      657.89     96.62 o 
   1  12  10      262.08      261.04    110.39 o 
   2  12  10     2152.94     2440.50    471.07 o 
   3  12  10      819.82      959.73    160.21 o 
   4  12  10     1322.97     1045.89    139.71 o 
   5  12  10     1262.55     1098.78    164.81 o 
   6  12  10     1293.75     1415.98    166.37 o 
   7  12  10      130.89       29.83    114.73 o 
   8  12  10     2110.41     2098.14    174.80 o 
   9  12  10      695.31      865.54    126.40 o 
  10  12  10        0.48      -87.27    117.15 o 
  11  12  10      733.98      644.41    124.37 o 
  12  12  10      754.62      545.50    131.70 o 
 -13  13  10       64.61      418.43    294.25 o 
 -12  13  10      726.90      726.18    296.95 o 
 -11  13  10      147.27       53.99    221.36 o 
 -10  13  10      360.27      715.38    275.35 o 
  -9  13  10      889.41      701.70     89.17 o 
  -8  13  10      172.92       77.15     93.19 o 
  -7  13  10       49.71       -8.58    128.42 o 
  -6  13  10     1998.71     2019.21    185.15 o 
  -5  13  10       81.43      135.36    157.92 o 
  -4  13  10       14.94      -36.92    134.52 o 
  -3  13  10      504.78      372.17    153.61 o 
  -2  13  10     1265.27     1302.27    132.60 o 
  -1  13  10        3.92       96.59     84.33 o 
   0  13  10     2570.75     2503.49    139.92 o 
   1  13  10      144.19       49.94    139.35 o 
   2  13  10      105.70      445.57    158.30 o 
   3  13  10      611.08      655.99    165.04 o 
   4  13  10     3229.75     3293.46    353.64 o 
   5  13  10        2.79       50.09    118.31 o 
   6  13  10      983.34      706.14    139.06 o 
   7  13  10      525.44      394.44    132.84 o 
   8  13  10       47.01      129.16    131.79 o 
   9  13  10      191.53      211.94    130.17 o 
  10  13  10     1852.78     1711.47    154.80 o 
 -11  14  10      469.87      375.24    264.56 o 
 -10  14  10      636.60      313.15    288.85 o 
  -9  14  10      181.20      159.30    138.07 o 
  -8  14  10      433.34      263.20    131.70 o 
  -7  14  10      446.31      251.59    124.39 o 
  -6  14  10      216.50       83.24    164.67 o 
  -5  14  10       63.38      305.97    154.10 o 
  -4  14  10      967.65     1201.68    185.48 o 
  -3  14  10      185.69      180.67    154.09 o 
  -2  14  10      591.58      564.81    104.03 o 
  -1  14  10       23.86      -29.02     99.62 o 
   0  14  10      351.74      286.60    139.24 o 
   1  14  10      319.95      356.97    116.93 o 
   2  14  10      985.85     1298.01    256.46 o 
   3  14  10      736.54      537.21    234.86 o 
   4  14  10       49.80      396.83    232.16 o 
   5  14  10       28.76       48.59    215.96 o 
   6  14  10     1143.89     1060.91    158.42 o 
   7  14  10        9.93      260.61    144.73 o 
   8  14  10      845.55      790.24    166.24 o 
  -8  15  10      725.70      803.33    125.62 o 
  -7  15  10       24.86      -40.26    121.34 o 
  -6  15  10      421.75      487.10    164.08 o 
  -5  15  10      383.92      418.75    173.74 o 
  -4  15  10      217.13      225.30    193.02 o 
  -3  15  10      466.97      624.91    182.78 o 
  -2  15  10      184.23      148.84    176.80 o 
  -1  15  10       30.94       61.47    106.35 o 
   0  15  10       27.37       30.21    108.28 o 
   1  15  10      180.51      397.67    119.47 o 
   2  15  10      211.76      405.87    175.49 o 
   3  15  10        0.76      170.07    218.66 o 
   4  15  10      262.54      129.58    229.46 o 
   5  15  10      255.25      242.96    245.66 o 
  -2  16  10      894.75     1057.00    205.59 o 
  -1  16  10     1908.05     1943.75    272.66 o 
 -21   0  11     4416.39     5069.77    259.58 o 
 -19   0  11       18.42       28.88     96.34 o 
 -17   0  11     5383.36     5253.59    231.13 o 
 -15   0  11     3700.64     3319.97    168.50 o 
 -13   0  11     2255.71     2399.91    294.25 o 
 -11   0  11     9286.13     9414.75    398.18 o 
  -9   0  11     2904.50     2883.91    224.43 o 
  -7   0  11    17232.43    16339.02    441.91 o 
  -5   0  11    26125.81    24434.98    444.52 o 
  -3   0  11     1655.69     1769.31    114.60 o 
  -1   0  11    37761.27    37485.25    585.84 o 
   1   0  11    18292.99    17733.50    273.75 o 
   3   0  11      692.73      643.37     76.98 o 
   5   0  11    15126.30    14615.44    255.02 o 
   7   0  11      929.14      941.96    114.75 o 
   9   0  11     8094.64     7875.11    234.21 o 
  11   0  11    10522.05    10522.23    369.54 o 
  13   0  11      359.74      374.80    104.60 o 
  15   0  11     6817.27     7016.28    321.29 o 
  17   0  11     4414.05     4390.83    333.40 o 
 -22   1  11      137.79      192.82    126.25 o 
 -21   1  11     1255.05     1146.40    108.25 o 
 -20   1  11        7.56      -32.34     65.82 o 
 -19   1  11      829.94      776.92     74.61 o 
 -18   1  11     1333.26     1317.33     80.30 o 
 -17   1  11        2.02      -55.48     55.48 o 
 -16   1  11      349.66      366.26     63.45 o 
 -15   1  11     4792.19     4996.27     93.78 o 
 -14   1  11        0.75       22.85     58.03 o 
 -13   1  11     5317.85     5120.56    263.40 o 
 -12   1  11     1526.17     1563.80    144.42 o 
 -11   1  11      836.06      862.15     83.32 o 
 -10   1  11     2891.14     2738.58    117.11 o 
  -9   1  11     8888.33     8731.97    167.01 o 
  -8   1  11       47.02       52.76     49.75 o 
  -7   1  11     6259.40     5835.49    127.98 o 
  -6   1  11      188.09      232.61     64.59 o 
  -5   1  11     7087.16     6791.84    137.03 o 
  -4   1  11    19609.54    19708.42    287.76 o 
  -3   1  11    32029.43    31914.98    480.87 o 
  -2   1  11     1448.67     1535.61     62.90 o 
  -1   1  11        6.40        9.30     31.71 o 
   0   1  11       11.70      -29.92     32.42 o 
   1   1  11     8685.41     8624.56    127.96 o 
   2   1  11     3273.34     3185.79     75.44 o 
   3   1  11    14648.17    14630.57    185.82 o 
   4   1  11      164.79      312.10     39.86 o 
   5   1  11      257.36      253.60     41.05 o 
   6   1  11      295.34      343.20     42.04 o 
   7   1  11    18962.04    17839.55    380.25 o 
   8   1  11      634.42      608.26     52.01 o 
   9   1  11     4855.68     5037.11    136.47 o 
  10   1  11     2497.97     2396.50    107.27 o 
  11   1  11     2137.10     2178.40    106.40 o 
  12   1  11     1565.29     1576.71     98.84 o 
  13   1  11     5162.94     5061.79    176.46 o 
  14   1  11      478.79      485.07    107.85 o 
  15   1  11     1578.71     1642.43    103.81 o 
  16   1  11       60.10      -63.04     77.70 o 
  17   1  11     3367.13     3672.41    229.50 o 
  18   1  11       98.83      217.92    108.71 o 
 -22   2  11       41.33      -76.56     99.73 o 
 -21   2  11      302.26      436.75    115.94 o 
 -20   2  11     1081.86     1053.17     84.05 o 
 -19   2  11     1366.66     1354.61     85.46 o 
 -18   2  11      276.42      284.36     71.16 o 
 -17   2  11     1658.90     1678.77     93.53 o 
 -16   2  11      369.92      342.85     63.59 o 
 -15   2  11      123.48       11.77     60.57 o 
 -14   2  11     1269.00     1275.65     59.37 o 
 -13   2  11     2576.90     2650.13    157.05 o 
 -12   2  11        1.17      -28.75     64.60 o 
 -11   2  11     3510.06     3368.85    138.48 o 
 -10   2  11      956.70     1134.03    109.55 o 
  -9   2  11      246.17      216.29     65.63 o 
  -8   2  11      452.16      405.94     60.72 o 
  -7   2  11      668.58      896.27     69.00 o 
  -6   2  11     5486.14     5262.46    182.26 o 
  -5   2  11        3.89      -33.06     33.41 o 
  -4   2  11     5297.67     5250.44    113.24 o 
  -3   2  11     2672.20     2380.15     82.86 o 
  -2   2  11      181.68      131.78     39.64 o 
  -1   2  11     5860.93     5594.08    107.73 o 
   0   2  11     4970.94     4685.38    114.92 o 
   1   2  11     2038.04     2188.38     60.19 o 
   2   2  11      676.85      706.01     39.45 o 
   3   2  11    14804.79    14889.27    198.57 o 
   4   2  11      569.10      550.12     45.33 o 
   5   2  11     7713.16     7845.25    119.84 o 
   6   2  11     2242.96     2496.37     75.99 o 
   7   2  11     1793.81     1803.47     66.38 o 
   8   2  11       57.27      -16.23     46.03 o 
   9   2  11     7152.19     7246.54    147.24 o 
  10   2  11     3143.49     3106.34    109.33 o 
  11   2  11     2331.06     2540.90    107.25 o 
  12   2  11     1616.27     1622.28     90.69 o 
  13   2  11      323.35      297.02     65.14 o 
  14   2  11     1238.38     1179.58     85.82 o 
  15   2  11     3427.33     3465.28    137.59 o 
  16   2  11     2011.71     2044.71    184.26 o 
  17   2  11       61.33       65.71    101.29 o 
  18   2  11       14.40       52.18    178.17 o 
 -21   3  11     1256.02     1093.89    118.22 o 
 -20   3  11      652.54      526.06     87.47 o 
 -19   3  11      174.14      380.52     97.42 o 
 -18   3  11       28.64       34.70     83.27 o 
 -17   3  11     3534.07     3525.02    153.17 o 
 -16   3  11      932.20     1037.79     82.78 o 
 -15   3  11     2258.97     2256.14    121.63 o 
 -14   3  11      149.11      153.41     49.82 o 
 -13   3  11     2548.51     2468.26     69.99 o 
 -12   3  11     8705.50     8719.11    189.72 o 
 -11   3  11     3312.30     3282.50    126.63 o 
 -10   3  11     5681.94     5682.13    151.58 o 
  -9   3  11      302.07      211.62     73.26 o 
  -8   3  11     1290.96     1109.75    135.21 o 
  -7   3  11     8079.55     7774.33    167.73 o 
  -6   3  11     4703.11     4670.61    140.86 o 
  -5   3  11     5817.96     5503.23    119.14 o 
  -4   3  11      722.75      828.66     61.81 o 
  -3   3  11      232.73      265.13     40.44 o 
  -2   3  11       26.69       87.67     37.52 o 
  -1   3  11     4426.54     4362.02    128.17 o 
   0   3  11      457.20      602.50     37.72 o 
   1   3  11     7416.36     7441.95    100.12 o 
   2   3  11     4879.98     4975.58     94.52 o 
   3   3  11     3368.75     3475.79     61.41 o 
   4   3  11     3056.06     3372.83     69.20 o 
   5   3  11     5551.63     5308.35     86.93 o 
   6   3  11     2990.75     2989.99     75.78 o 
   7   3  11     3815.37     3767.24     85.48 o 
   8   3  11      904.83     1028.28     63.90 o 
   9   3  11       56.31       47.76     50.61 o 
  10   3  11     1603.19     1596.80     86.80 o 
  11   3  11      279.93      279.82     63.06 o 
  12   3  11       31.33      -72.50     82.21 o 
  13   3  11     1096.46     1128.73     83.95 o 
  14   3  11      154.61      159.09     65.14 o 
  15   3  11      630.62      599.48     85.52 o 
  16   3  11      189.81      237.71     78.89 o 
  17   3  11        0.76      -84.53     84.53 o 
  18   3  11      592.49      265.25    164.03 o 
 -21   4  11     1062.55     1188.57    156.54 o 
 -20   4  11     1042.16     1210.31    192.56 o 
 -19   4  11     2847.28     2625.21    173.33 o 
 -18   4  11      933.11     1038.13    126.22 o 
 -17   4  11     1401.89     1108.60    120.94 o 
 -16   4  11       89.64      -44.96     76.22 o 
 -15   4  11     5551.89     5314.26    145.64 o 
 -14   4  11      243.82      259.99     60.16 o 
 -13   4  11     2878.52     2827.71    147.60 o 
 -12   4  11     2480.04     2453.73     87.82 o 
 -11   4  11      968.19     1039.17     62.63 o 
 -10   4  11      311.95      233.16     45.72 o 
  -9   4  11    14224.30    13875.37    196.94 o 
  -8   4  11     5326.22     5024.96    109.75 o 
  -7   4  11      718.23      819.02     55.98 o 
  -6   4  11     2397.82     2415.15     82.81 o 
  -5   4  11    10933.83    11103.78    197.87 o 
  -4   4  11     4499.42     4579.51     88.63 o 
  -3   4  11     7156.71     6837.02    114.66 o 
  -2   4  11     2374.85     2315.30     74.69 o 
  -1   4  11      384.77      378.17     41.15 o 
   0   4  11     3536.43     3617.15     75.81 o 
   1   4  11     2356.64     2210.79     61.27 o 
   2   4  11     2868.75     2928.82     60.19 o 
   3   4  11     2996.62     2848.84     59.43 o 
   4   4  11     1667.21     1736.67     55.82 o 
   5   4  11      356.08      432.26     41.78 o 
   6   4  11       37.47       26.17     38.15 o 
   7   4  11     6921.87     7070.60    119.78 o 
   8   4  11      569.47      729.94     62.12 o 
   9   4  11     2040.39     2189.55     96.54 o 
  10   4  11      213.56      201.40     56.97 o 
  11   4  11      955.69      952.01     79.00 o 
  12   4  11      350.39      421.23     73.68 o 
  13   4  11     1896.47     1856.10     98.02 o 
  14   4  11      419.22      496.38     72.87 o 
  15   4  11      183.73      152.84     73.66 o 
  16   4  11      426.41      162.23     88.87 o 
  17   4  11       39.59       69.38    110.22 o 
  18   4  11       21.81       55.28    169.76 o 
 -21   5  11      995.23      739.68    296.95 o 
 -20   5  11      205.44       77.43    178.17 o 
 -19   5  11      129.80      197.89    114.69 o 
 -18   5  11       17.07      139.87    106.38 o 
 -17   5  11     1322.28     1528.93    117.95 o 
 -16   5  11     2425.63     2409.94    130.59 o 
 -15   5  11      246.45      216.96     69.86 o 
 -14   5  11     3263.42     3262.13    108.16 o 
 -13   5  11     2765.93     2926.00     95.78 o 
 -12   5  11      265.87      225.55     56.91 o 
 -11   5  11     1793.37     1640.70     67.50 o 
 -10   5  11     2469.64     2520.94     85.30 o 
  -9   5  11      314.34      350.34     57.10 o 
  -8   5  11     2416.52     2487.25     86.26 o 
  -7   5  11     9357.56     9697.94    175.65 o 
  -6   5  11        0.69       10.93     44.64 o 
  -5   5  11     3966.49     4184.09    102.12 o 
  -4   5  11     2091.34     2200.73     81.81 o 
  -3   5  11     1383.34     1330.88     65.80 o 
  -2   5  11      382.11      360.14     43.39 o 
  -1   5  11     3605.30     3569.77     80.11 o 
   0   5  11     3500.18     3704.78     75.30 o 
   1   5  11      230.00      191.13     31.60 o 
   2   5  11    20015.55    20568.21    187.91 o 
   3   5  11     5604.26     5775.74     87.03 o 
   4   5  11     3683.22     3816.77     71.77 o 
   5   5  11     2200.68     2224.44     65.89 o 
   6   5  11     5736.89     5604.64    103.02 o 
   7   5  11      629.19      657.90     61.57 o 
   8   5  11    15785.33    15114.69    224.15 o 
   9   5  11       20.87      -46.30     57.42 o 
  10   5  11      330.88      289.12     70.71 o 
  11   5  11       64.32       65.64     56.91 o 
  12   5  11     3714.21     3814.53    127.67 o 
  13   5  11      305.42      325.82     96.56 o 
  14   5  11     2321.37     2455.47    123.46 o 
  15   5  11      366.26      324.49     93.68 o 
  16   5  11      596.09      698.13    105.82 o 
  17   5  11      317.47      234.36     95.87 o 
 -20   6  11       47.51     -224.06    224.06 o 
 -19   6  11      311.52      142.82    118.65 o 
 -18   6  11      707.67      715.00    129.53 o 
 -17   6  11      172.03      120.93     95.07 o 
 -16   6  11     1908.92     1783.46    175.34 o 
 -15   6  11      110.84       61.34     85.44 o 
 -14   6  11     2243.76     1886.05    103.57 o 
 -13   6  11     1392.15     1376.60     86.09 o 
 -12   6  11     5030.68     5014.46    121.95 o 
 -11   6  11      414.29      375.51     56.14 o 
 -10   6  11     1375.65     1377.33     84.26 o 
  -9   6  11      207.69      300.05     64.67 o 
  -8   6  11     4701.66     4536.50    118.38 o 
  -7   6  11     2406.20     2356.42     84.93 o 
  -6   6  11    20966.06    21442.10    262.06 o 
  -5   6  11      281.67      239.16     53.49 o 
  -4   6  11     1068.91     1123.93     85.65 o 
  -3   6  11     2282.68     2359.09     79.96 o 
  -2   6  11    15623.32    15897.73    207.03 o 
  -1   6  11      687.24      804.37     47.06 o 
   0   6  11     4573.23     4530.66    108.79 o 
   1   6  11      115.12       59.21     31.90 o 
   2   6  11      744.46      775.14     44.02 o 
   3   6  11      776.65      916.24     47.58 o 
   4   6  11    11523.40    11955.52    131.47 o 
   5   6  11      285.60      286.47     46.81 o 
   6   6  11     5252.94     5525.03    124.89 o 
   7   6  11      262.45      279.58     60.26 o 
   8   6  11     3919.33     3647.27    120.80 o 
   9   6  11     1014.41     1013.49     79.77 o 
  10   6  11    12407.84    12249.75    207.53 o 
  11   6  11       28.03       30.71     62.18 o 
  12   6  11     1961.13     1766.72     98.54 o 
  13   6  11       49.13       45.48     78.88 o 
  14   6  11     3968.02     4179.70    174.63 o 
  15   6  11       20.75      123.79     88.46 o 
  16   6  11     6095.04     5645.12    192.48 o 
  17   6  11        0.03     -112.17    118.02 o 
 -20   7  11     1577.07     1811.40    348.24 o 
 -19   7  11      459.58      256.46    253.76 o 
 -18   7  11      486.25      592.31    135.10 o 
 -17   7  11        0.40      107.61     97.45 o 
 -16   7  11      498.38      396.70    102.82 o 
 -15   7  11      343.11      338.27     98.61 o 
 -14   7  11     1556.96     1487.88    103.55 o 
 -13   7  11     2165.16     2078.82    111.18 o 
 -12   7  11      104.81      104.45     72.50 o 
 -11   7  11      105.11       70.99     67.24 o 
 -10   7  11     6402.07     6539.91    133.15 o 
  -9   7  11     1218.30     1159.33     75.16 o 
  -8   7  11     3389.74     3648.97    105.56 o 
  -7   7  11     1761.61     1916.59    107.65 o 
  -6   7  11     3704.21     3693.13    159.76 o 
  -5   7  11       25.50      -58.51     58.51 o 
  -4   7  11    15478.18    15288.11    203.22 o 
  -3   7  11       12.02       42.91     47.24 o 
  -2   7  11     4777.50     4602.79     95.16 o 
  -1   7  11      438.53      528.61     52.64 o 
   0   7  11     4909.86     5164.81    104.22 o 
   1   7  11      938.25      796.14     46.79 o 
   2   7  11    12353.58    12721.00    154.14 o 
   3   7  11     3191.95     3280.30     88.13 o 
   4   7  11     1604.00     1637.40     67.87 o 
   5   7  11      513.03      484.98     77.33 o 
   6   7  11     9079.40     9098.52    186.03 o 
   7   7  11       23.11       60.43     60.36 o 
   8   7  11     4701.78     4557.91    132.04 o 
   9   7  11     1468.22     1468.03    113.33 o 
  10   7  11      401.17      466.93     74.60 o 
  11   7  11      240.14      286.22     88.52 o 
  12   7  11     7357.04     7063.15    180.70 o 
  13   7  11        6.77       84.77     85.69 o 
  14   7  11     6808.77     6654.79    203.12 o 
  15   7  11      139.11       87.94     93.78 o 
  16   7  11     1933.04     2364.00    184.30 o 
 -19   8  11      509.11      361.74    280.75 o 
 -18   8  11     1030.32     1271.49    313.15 o 
 -17   8  11      103.10      116.17    118.05 o 
 -16   8  11      439.46      255.91    104.40 o 
 -15   8  11     2371.97     2374.08    148.71 o 
 -14   8  11      313.09      333.17     85.13 o 
 -13   8  11       30.73      -71.75     74.97 o 
 -12   8  11     2398.97     2397.59    120.58 o 
 -11   8  11     1377.78     1510.46    103.47 o 
 -10   8  11     1287.00     1269.63     86.59 o 
  -9   8  11     1312.25     1506.53     86.06 o 
  -8   8  11     3258.85     3172.25    108.40 o 
  -7   8  11        6.82      -32.08     61.67 o 
  -6   8  11     7449.91     7230.48    182.36 o 
  -5   8  11     3903.28     4091.33    146.82 o 
  -4   8  11      263.59      242.05     51.69 o 
  -3   8  11      502.96      372.45     56.58 o 
  -2   8  11     4068.14     4016.40     97.96 o 
  -1   8  11     1081.34     1119.67     66.67 o 
   0   8  11     4360.67     4619.14     91.33 o 
   1   8  11     3679.12     3946.86     88.47 o 
   2   8  11      782.07      721.66     59.94 o 
   3   8  11      951.01      892.88     71.30 o 
   4   8  11     2056.52     1915.45    128.09 o 
   5   8  11     1815.53     1766.99    124.48 o 
   6   8  11     3144.09     3151.12    221.32 o 
   7   8  11     1191.20     1065.92    114.68 o 
   8   8  11      164.84      224.75     96.36 o 
   9   8  11        2.00      -11.80     91.09 o 
  10   8  11     3704.50     3511.62    278.45 o 
  11   8  11     1760.16     1722.51    158.25 o 
  12   8  11       84.23      115.82     75.53 o 
  13   8  11      182.05       95.57     81.73 o 
  14   8  11      607.32      584.72    107.55 o 
  15   8  11      343.30      393.73    102.97 o 
  16   8  11     2833.31     2567.35    297.80 o 
 -18   9  11      375.29     -121.48    251.06 o 
 -17   9  11     2406.87     2232.53    367.14 o 
 -16   9  11      779.66      435.41    176.76 o 
 -15   9  11        0.28       -4.26    112.82 o 
 -14   9  11      641.38      491.38    113.77 o 
 -13   9  11     1884.58     1752.90    118.55 o 
 -12   9  11      119.90      140.95     83.90 o 
 -11   9  11     1262.14     1362.57    108.36 o 
 -10   9  11     1236.20     1148.05     89.17 o 
  -9   9  11      219.47      269.44     76.46 o 
  -8   9  11      702.90      697.91     78.84 o 
  -7   9  11     1047.53     1263.27     86.87 o 
  -6   9  11      247.99      198.15     68.80 o 
  -5   9  11       25.44        8.43     47.25 o 
  -4   9  11       55.12        0.56     53.43 o 
  -3   9  11     4800.13     4607.76    111.54 o 
  -2   9  11      961.19      954.26     70.07 o 
  -1   9  11     1799.17     1889.45     85.67 o 
   0   9  11     1512.90     1528.99     74.45 o 
   1   9  11      145.43      125.77     54.45 o 
   2   9  11      963.99      930.33     84.49 o 
   3   9  11      340.14      439.64     83.25 o 
   4   9  11      126.92      215.91    147.29 o 
   5   9  11      812.46      918.52    117.87 o 
   6   9  11      480.17      410.47    101.92 o 
   7   9  11      158.43       83.60     94.24 o 
   8   9  11     1512.80     1403.84    129.21 o 
   9   9  11      800.27      597.37    110.09 o 
  10   9  11      250.59       -3.65    121.96 o 
  11   9  11       30.93       90.83    100.90 o 
  12   9  11     1018.25      776.95    111.37 o 
  13   9  11     1055.55      805.79    112.24 o 
  14   9  11      631.51      323.09    117.61 o 
  15   9  11      485.88      473.49    146.77 o 
 -17  10  11       15.02     -215.96    215.96 o 
 -16  10  11       70.15      124.18    245.66 o 
 -15  10  11      143.72      -64.79    237.56 o 
 -14  10  11      436.65      431.93    251.06 o 
 -13  10  11      767.06      702.07    177.25 o 
 -12  10  11      226.53      180.59    115.87 o 
 -11  10  11     1171.92     1236.11    208.64 o 
 -10  10  11       40.36     -100.82    100.82 o 
  -9  10  11     1066.81     1139.25    104.23 o 
  -8  10  11      456.06      519.53     83.43 o 
  -7  10  11      262.65      265.55     78.32 o 
  -6  10  11        6.53      -21.96     48.45 o 
  -5  10  11       33.37       33.62     52.06 o 
  -4  10  11      194.51      193.06     60.48 o 
  -3  10  11      482.99      585.69     70.86 o 
  -2  10  11      383.29      364.81    117.36 o 
  -1  10  11      258.40      222.31     91.61 o 
   0  10  11       26.73      -47.14     52.29 o 
   1  10  11      464.19      503.05     96.46 o 
   2  10  11      371.68      411.07     96.75 o 
   3  10  11        0.78       91.80     77.49 o 
   4  10  11      377.64      258.22     99.06 o 
   5  10  11       37.18       19.35    116.50 o 
   6  10  11       43.86       43.60     93.95 o 
   7  10  11     1202.94      846.38    118.68 o 
   8  10  11      108.20       25.10     95.70 o 
   9  10  11       35.27      -95.46     95.46 o 
  10  10  11        0.30       -5.49     96.73 o 
  11  10  11      505.39      189.56    105.31 o 
  12  10  11      117.10       82.07    103.85 o 
  13  10  11      298.97      124.70    109.77 o 
  14  10  11       22.97       21.60    221.36 o 
 -16  11  11      959.51     1050.13    305.05 o 
 -15  11  11      139.62      286.15    256.46 o 
 -14  11  11      113.39      126.88    253.76 o 
 -13  11  11       39.05       64.79    240.26 o 
 -12  11  11     1629.12     1476.66    323.95 o 
 -11  11  11      528.99      480.52    259.16 o 
 -10  11  11     2004.96     1749.31    326.65 o 
  -9  11  11      376.45      520.66    149.78 o 
  -8  11  11      101.49       62.67    132.60 o 
  -7  11  11      164.62       76.06    173.60 o 
  -6  11  11      871.18      746.13     83.83 o 
  -5  11  11      283.81      190.60    105.98 o 
  -4  11  11      406.45      396.89     87.46 o 
  -3  11  11     1142.12     1326.08    120.26 o 
  -2  11  11      427.97      328.19    133.59 o 
  -1  11  11     1245.44     1067.00    114.99 o 
   0  11  11       36.14      -35.48     67.80 o 
   1  11  11      199.54      125.41     91.65 o 
   2  11  11        1.95       96.23     90.20 o 
   3  11  11      936.27      777.08    140.71 o 
   4  11  11      195.06      433.27    150.24 o 
   5  11  11       30.98        1.82     94.16 o 
   6  11  11        0.70       87.62     96.91 o 
   7  11  11       13.98      191.54    101.57 o 
   8  11  11      664.83      622.19    115.33 o 
   9  11  11       99.48       75.01    100.45 o 
  10  11  11      145.29      234.97    107.30 o 
  11  11  11      822.18      709.63    126.02 o 
  12  11  11       34.69        4.36    115.64 o 
  13  11  11      285.95     -104.29    328.00 o 
 -15  12  11      227.34      213.26    280.75 o 
 -14  12  11      633.55      809.87    296.95 o 
 -13  12  11      635.38     1155.41    307.75 o 
 -12  12  11        2.50      134.98    234.86 o 
 -11  12  11     1716.65     1708.82    334.74 o 
 -10  12  11     1709.88     1641.33    334.74 o 
  -9  12  11       45.73      -36.24    186.27 o 
  -8  12  11      703.49      642.11    198.42 o 
  -7  12  11     1825.39     1870.74     89.47 o 
  -6  12  11       23.48       47.90     91.57 o 
  -5  12  11     2474.73     2501.66    163.33 o 
  -4  12  11      424.26      406.06    115.58 o 
  -3  12  11      144.25       14.37    118.78 o 
  -2  12  11      675.74      707.46    110.98 o 
  -1  12  11     2235.36     2410.49    178.11 o 
   0  12  11       25.66       84.32     77.91 o 
   1  12  11      728.54      652.52    237.56 o 
   2  12  11       47.16       92.92    136.47 o 
   3  12  11      351.07      494.02    205.17 o 
   4  12  11      152.50      153.87    194.37 o 
   5  12  11     4161.30     3775.03    330.70 o 
   6  12  11      183.54      124.67    107.93 o 
   7  12  11       51.53       -0.21    100.56 o 
   8  12  11      452.67      364.05    116.66 o 
   9  12  11      863.21      581.11    123.03 o 
  10  12  11       18.62      244.25    115.38 o 
  11  12  11     1243.68     1029.10    140.62 o 
 -13  13  11     2074.17     2140.75    391.44 o 
 -12  13  11      242.14      269.96    267.26 o 
 -11  13  11       71.71      329.35    269.96 o 
 -10  13  11      484.87      577.70    269.96 o 
  -9  13  11     2285.47     2359.41    364.44 o 
  -8  13  11       83.23       16.19    124.71 o 
  -7  13  11     1767.69     1625.57    109.19 o 
  -6  13  11        5.41     -100.56    100.56 o 
  -5  13  11      619.55      878.85    136.45 o 
  -4  13  11      269.72      394.37    119.94 o 
  -3  13  11     2840.43     3425.88    193.31 o 
  -2  13  11      146.77      148.99    144.13 o 
  -1  13  11      293.84      229.59     89.30 o 
   0  13  11      459.71      545.80    107.29 o 
   1  13  11     3753.45     4024.48    305.55 o 
   2  13  11      436.12      408.92    151.75 o 
   3  13  11     3854.08     3711.89    367.14 o 
   4  13  11       77.70       89.09    205.17 o 
   5  13  11       58.11      310.45    224.06 o 
   6  13  11      418.56      311.06    163.13 o 
   7  13  11     3315.08     3099.54    262.91 o 
   8  13  11        8.42      -38.39    107.71 o 
   9  13  11      698.07      482.53    126.44 o 
 -11  14  11      854.81     1082.52    321.25 o 
 -10  14  11        0.76      -16.20    251.06 o 
  -9  14  11        1.06      391.44    259.16 o 
  -8  14  11        0.04      117.26     84.58 o 
  -7  14  11     1422.84     1580.59    222.49 o 
  -6  14  11      167.22      102.50    150.78 o 
  -5  14  11     2094.22     2478.18    180.23 o 
  -4  14  11       20.77      122.86    126.29 o 
  -3  14  11      172.00      351.97    129.22 o 
  -2  14  11      259.76      153.02    150.66 o 
  -1  14  11     2294.27     2613.02    344.19 o 
   0  14  11      217.67      152.72     98.28 o 
   1  14  11      775.44      593.28    116.40 o 
   2  14  11        0.92      -97.18    202.47 o 
   3  14  11      390.13      375.24    242.96 o 
   4  14  11     1970.20     1862.69    310.45 o 
   5  14  11     2440.26     2831.83    342.84 o 
   6  14  11      393.69      238.83    174.65 o 
   7  14  11      654.76      533.60    192.54 o 
  -7  15  11       12.73        0.86     89.34 o 
  -6  15  11        8.09      264.76    129.85 o 
  -5  15  11     1868.20     2071.77    185.45 o 
  -4  15  11      352.35      307.04    136.63 o 
  -3  15  11      996.07     1391.06    217.31 o 
  -2  15  11      571.34      727.54    179.42 o 
  -1  15  11        7.45      232.06    373.89 o 
   0  15  11       18.90      172.22    174.85 o 
   1  15  11      576.60      800.05    181.22 o 
   2  15  11      828.12      715.38    264.56 o 
   3  15  11      341.25      450.83    264.56 o 
   4  15  11      420.44      272.66    240.26 o 
 -22   0  12      100.78      362.26    133.01 o 
 -20   0  12     3514.45     3900.61    229.46 o 
 -18   0  12     8033.94     7929.34    184.65 o 
 -16   0  12      575.61      545.33    106.37 o 
 -14   0  12     5834.93     5847.24    404.93 o 
 -12   0  12     2047.50     1954.48    275.35 o 
 -10   0  12      577.24      689.33    148.67 o 
  -8   0  12    17514.63    17695.32    426.38 o 
  -6   0  12      827.52      765.98     95.51 o 
  -4   0  12    15817.78    14774.09    579.16 o 
  -2   0  12    20359.64    19325.05    336.24 o 
   0   0  12        1.69      -26.28     47.02 o 
   2   0  12    20945.26    19804.03    310.41 o 
   4   0  12      106.61      151.64     89.61 o 
   6   0  12     2090.70     2031.66    106.22 o 
   8   0  12     6769.94     6751.75    218.39 o 
  10   0  12        7.50       59.61     91.72 o 
  12   0  12     4231.10     4272.38    202.56 o 
  14   0  12     2898.62     3108.63    268.85 o 
  16   0  12     1589.34     1708.03    216.53 o 
  18   0  12     2731.03     2583.47    359.04 o 
 -22   1  12     3026.38     3746.95    216.64 o 
 -21   1  12      354.10      464.32     88.72 o 
 -20   1  12      230.05       95.37     81.44 o 
 -19   1  12       84.07      153.93     75.04 o 
 -18   1  12      993.15      859.07     82.59 o 
 -17   1  12      636.61      654.85     61.40 o 
 -16   1  12     5229.23     5246.74     99.93 o 
 -15   1  12      647.66      680.18     58.35 o 
 -14   1  12       56.38     -137.68    137.68 o 
 -13   1  12      160.48      114.60    253.76 o 
 -12   1  12     2486.49     2800.01    191.39 o 
 -11   1  12      496.20      454.32    100.98 o 
 -10   1  12    16316.11    15958.81    331.14 o 
  -9   1  12     2026.88     1934.34    140.26 o 
  -8   1  12      175.13      192.55     60.59 o 
  -7   1  12     8203.13     7883.66    184.91 o 
  -6   1  12    12958.31    12888.89    206.50 o 
  -5   1  12     1617.26     1771.69     84.81 o 
  -4   1  12     8121.77     8029.79    162.95 o 
  -3   1  12     1411.04     1306.74     66.74 o 
  -2   1  12     6733.80     6702.75    118.74 o 
  -1   1  12    16339.60    16149.83    196.64 o 
   0   1  12    17507.72    17287.34    221.61 o 
   1   1  12     3880.08     3945.30     82.20 o 
   2   1  12      380.56      502.55     41.82 o 
   3   1  12      424.79      397.22     53.05 o 
   4   1  12    15104.33    14743.32    195.38 o 
   5   1  12     5339.18     5308.82    105.38 o 
   6   1  12     6771.54     6701.18    114.26 o 
   7   1  12       89.40       61.42     45.49 o 
   8   1  12      949.59      984.59     80.47 o 
   9   1  12     1083.75     1101.78     85.64 o 
  10   1  12     6651.85     6358.37    157.84 o 
  11   1  12      123.64      122.50     64.41 o 
  12   1  12      325.94      294.85     73.54 o 
  13   1  12      779.76      884.35    108.62 o 
  14   1  12      477.72      421.66     78.74 o 
  15   1  12      868.50     1091.26     95.90 o 
  16   1  12     4441.47     4293.04    209.98 o 
  17   1  12       50.62       31.97    101.45 o 
  18   1  12      176.16      187.85    170.20 o 
 -21   2  12       35.85      101.84     88.83 o 
 -20   2  12     1194.03     1171.55     95.80 o 
 -19   2  12      372.19      443.44    137.94 o 
 -18   2  12      171.23      111.55     67.72 o 
 -17   2  12      148.53      188.89     85.84 o 
 -16   2  12     1142.11     1191.61     68.98 o 
 -15   2  12     2009.04     1863.86     74.40 o 
 -14   2  12     7768.60     7820.74    243.14 o 
 -13   2  12        8.95      163.32    137.44 o 
 -12   2  12       85.41      115.98     84.01 o 
 -11   2  12       44.02       14.48     82.14 o 
 -10   2  12     1313.27     1306.79    103.90 o 
  -9   2  12     3070.67     3015.71    119.58 o 
  -8   2  12     6793.96     6749.61    147.18 o 
  -7   2  12     2193.27     2108.41     95.40 o 
  -6   2  12      585.59      605.40     69.92 o 
  -5   2  12      870.14      686.45     64.17 o 
  -4   2  12      349.64      327.55     47.56 o 
  -3   2  12     7606.06     7475.69    124.52 o 
  -2   2  12     5026.65     5372.74    108.16 o 
  -1   2  12      383.01      397.84     41.82 o 
   0   2  12        3.48       36.87     44.29 o 
   1   2  12     4440.41     4361.51     82.71 o 
   2   2  12     6746.71     6746.46    123.51 o 
   3   2  12     5360.67     5177.98     91.76 o 
   4   2  12      491.30      426.36     46.08 o 
   5   2  12     1853.33     1940.66     72.82 o 
   6   2  12     5371.12     5170.21    105.90 o 
   7   2  12     4889.78     4946.00     99.76 o 
   8   2  12    11792.61    11500.74    204.10 o 
   9   2  12      521.76      629.63     76.09 o 
  10   2  12     3650.23     3509.35    149.29 o 
  11   2  12      785.62      975.73     85.63 o 
  12   2  12      265.87      229.77     72.63 o 
  13   2  12     3062.68     3052.55    129.01 o 
  14   2  12     4433.55     4237.43    144.18 o 
  15   2  12        1.72        2.91     71.31 o 
  16   2  12      100.75      -10.85     83.46 o 
  17   2  12     1658.92     1807.54    151.92 o 
  18   2  12     2066.35     2445.65    254.19 o 
 -21   3  12       14.14      -47.25     92.13 o 
 -20   3  12      270.69      245.31    124.72 o 
 -19   3  12       46.57       -2.70     88.45 o 
 -18   3  12      993.36     1095.48    110.24 o 
 -17   3  12      106.61       85.09    150.01 o 
 -16   3  12       39.97       74.45     65.10 o 
 -15   3  12        0.73       29.81     49.07 o 
 -14   3  12     1687.62     1753.62     84.11 o 
 -13   3  12       25.79       95.22     60.21 o 
 -12   3  12     3358.41     3277.07    154.63 o 
 -11   3  12     1652.31     1682.70    116.11 o 
 -10   3  12       12.11      -68.19     68.19 o 
  -9   3  12     1134.02     1116.24    156.39 o 
  -8   3  12      120.05      180.55     86.53 o 
  -7   3  12       13.57      -45.07     66.84 o 
  -6   3  12     4612.57     4422.35    110.32 o 
  -5   3  12     3895.24     3811.55    104.67 o 
  -4   3  12      510.75      480.33     54.80 o 
  -3   3  12      404.24      417.81     46.68 o 
  -2   3  12     1525.24     1571.70     67.67 o 
  -1   3  12     2762.66     2849.17     88.42 o 
   0   3  12      526.96      582.14     44.50 o 
   1   3  12        0.38      -10.95     30.29 o 
   2   3  12      985.46     1057.15     56.82 o 
   3   3  12     3310.51     3181.53     75.25 o 
   4   3  12      639.00      660.72     45.14 o 
   5   3  12     2966.80     2852.03     76.24 o 
   6   3  12     5726.99     5726.07    100.21 o 
   7   3  12      219.93      218.52     47.87 o 
   8   3  12       49.52       89.62     50.95 o 
   9   3  12     1131.51     1087.93     77.46 o 
  10   3  12     2471.98     2437.73    102.13 o 
  11   3  12      115.72       79.32     59.46 o 
  12   3  12      523.14      584.61     73.89 o 
  13   3  12       13.89      -12.05     59.37 o 
  14   3  12       83.17       99.33     71.36 o 
  15   3  12      105.65      112.13     85.23 o 
  16   3  12      312.02      256.39     93.66 o 
  17   3  12       39.10       52.61     94.89 o 
 -21   4  12       99.64       27.68    155.66 o 
 -20   4  12      600.24      669.91    170.98 o 
 -19   4  12      573.65      523.49    124.02 o 
 -18   4  12      117.32      209.16    101.70 o 
 -17   4  12      163.27       95.71    114.20 o 
 -16   4  12     1057.13     1044.16     97.23 o 
 -15   4  12      666.24      726.70     71.63 o 
 -14   4  12      254.63      238.85     57.08 o 
 -13   4  12      827.58      757.87     63.58 o 
 -12   4  12      526.85      502.14     55.60 o 
 -11   4  12        3.67      -43.87     43.87 o 
 -10   4  12      597.03      649.15     62.13 o 
  -9   4  12     1072.18     1009.54     76.91 o 
  -8   4  12     2397.56     2438.25     94.00 o 
  -7   4  12      305.27      399.38     71.39 o 
  -6   4  12     2273.76     2209.83     98.13 o 
  -5   4  12      875.46      878.49     73.66 o 
  -4   4  12     2789.12     2881.69     91.78 o 
  -3   4  12     2425.57     2433.14     89.88 o 
  -2   4  12      550.36      613.90     53.16 o 
  -1   4  12      103.09      103.65     45.59 o 
   0   4  12        9.04       12.22     33.73 o 
   1   4  12     2265.85     2344.29     65.59 o 
   2   4  12      109.35      208.35     37.08 o 
   3   4  12     3556.41     3547.97     67.16 o 
   4   4  12       47.29       82.01     34.99 o 
   5   4  12     1235.33     1186.70     54.02 o 
   6   4  12     1437.35     1588.23     64.31 o 
   7   4  12      100.92      116.58     52.02 o 
   8   4  12      435.05      326.98     56.27 o 
   9   4  12      371.89      343.31     64.18 o 
  10   4  12        6.97       17.93     58.12 o 
  11   4  12      395.35      377.74     68.78 o 
  12   4  12      122.37      167.17     63.80 o 
  13   4  12      606.87      838.73     90.14 o 
  14   4  12      848.42     1013.97    191.40 o 
  15   4  12      262.53      223.29     91.19 o 
  16   4  12      753.06      932.89    142.15 o 
  17   4  12        4.27      -86.24     86.24 o 
 -20   5  12      915.85      623.60    177.56 o 
 -19   5  12      591.05      521.40    161.50 o 
 -18   5  12      245.90      199.58    109.17 o 
 -17   5  12     5532.05     5343.14    178.25 o 
 -16   5  12      556.53      548.28    134.04 o 
 -15   5  12      401.34      353.93     71.98 o 
 -14   5  12        6.69       57.97     63.46 o 
 -13   5  12     4706.20     4628.57    116.32 o 
 -12   5  12       14.02       -6.52     54.68 o 
 -11   5  12     4712.05     4679.27    112.63 o 
 -10   5  12       14.32      -23.54     52.58 o 
  -9   5  12        0.83        8.00     51.76 o 
  -8   5  12     3143.14     2954.79     94.52 o 
  -7   5  12     8260.93     8010.94    160.53 o 
  -6   5  12     2214.41     2309.73    106.60 o 
  -5   5  12     6955.55     7116.95    174.45 o 
  -4   5  12      541.37      653.70     68.62 o 
  -3   5  12     1220.66     1288.47     72.08 o 
  -2   5  12      263.66      357.01     53.77 o 
  -1   5  12     5059.92     5225.86    102.50 o 
   0   5  12      324.23      331.41     48.42 o 
   1   5  12     3547.97     3848.81     89.08 o 
   2   5  12     1793.22     1956.56     63.60 o 
   3   5  12      185.74      222.72     37.73 o 
   4   5  12     1159.93     1136.52     57.61 o 
   5   5  12    10691.00    10603.44    146.62 o 
   6   5  12      350.70      384.68     58.41 o 
   7   5  12     3411.58     3342.05    138.39 o 
   8   5  12     2266.59     2570.94    111.25 o 
   9   5  12     4539.23     4948.38    146.50 o 
  10   5  12      336.48      555.23     71.37 o 
  11   5  12     9357.13     9538.38    201.86 o 
  12   5  12      259.89      284.26     78.10 o 
  13   5  12     1251.81     1383.38    104.43 o 
  14   5  12      315.44      323.79     93.93 o 
  15   5  12     1729.23     1603.57    185.46 o 
  16   5  12        5.02      -87.93     87.93 o 
  17   5  12     2755.07     2466.78    200.21 o 
 -20   6  12      219.09      180.87    253.76 o 
 -19   6  12     1568.33     1505.04    584.45 o 
 -18   6  12      231.54      291.74    119.28 o 
 -17   6  12        1.78      -62.63     89.14 o 
 -16   6  12      248.08      273.94     92.16 o 
 -15   6  12     8657.27     8548.87    184.17 o 
 -14   6  12      482.25      527.30     79.64 o 
 -13   6  12     4380.72     4419.36    137.12 o 
 -12   6  12        2.52      158.51     66.22 o 
 -11   6  12     2414.52     2377.15     86.25 o 
 -10   6  12       10.23       37.73     60.85 o 
  -9   6  12    28315.71    28810.32    364.15 o 
  -8   6  12       67.08      150.74     61.43 o 
  -7   6  12     8538.88     8699.62    162.71 o 
  -6   6  12     3108.74     3020.21    105.98 o 
  -5   6  12     8310.66     8365.94    160.57 o 
  -4   6  12     2066.10     1950.33     89.36 o 
  -3   6  12    16817.38    17288.29    247.51 o 
  -2   6  12      431.10      466.29     56.09 o 
  -1   6  12      951.13     1141.77     66.30 o 
   0   6  12       13.15       43.21     50.82 o 
   1   6  12    12728.83    12450.61    172.42 o 
   2   6  12     4030.87     4069.25     90.60 o 
   3   6  12    11251.11    11033.64    150.05 o 
   4   6  12      566.19      512.32     63.00 o 
   5   6  12     1153.91     1361.01     88.17 o 
   6   6  12        0.24      114.60     67.28 o 
   7   6  12    15070.95    14792.77    305.71 o 
   8   6  12      769.00      908.91    107.71 o 
   9   6  12     5709.30     5754.86    193.44 o 
  10   6  12     2662.50     2716.56    151.00 o 
  11   6  12      983.25      977.85    193.27 o 
  12   6  12       55.93      171.11     91.65 o 
  13   6  12     7694.94     7562.11    280.34 o 
  14   6  12      137.52      203.66    103.85 o 
  15   6  12     3457.67     3300.41    162.24 o 
  16   6  12      148.75      249.45    100.45 o 
 -19   7  12      417.34      421.13    283.45 o 
 -18   7  12        5.75      154.84    105.01 o 
 -17   7  12     6139.43     6583.94    211.38 o 
 -16   7  12      481.80      454.24    102.91 o 
 -15   7  12     2596.50     2651.91    127.24 o 
 -14   7  12       13.76       -1.73     72.14 o 
 -13   7  12     2554.89     2250.56    113.39 o 
 -12   7  12      115.61      111.92     71.95 o 
 -11   7  12     7611.26     7405.55    167.88 o 
 -10   7  12      699.52      709.52     86.04 o 
  -9   7  12      492.33      414.40     66.24 o 
  -8   7  12        9.94      -62.55     62.55 o 
  -7   7  12     9950.79    10084.36    203.43 o 
  -6   7  12      445.96      692.63    119.72 o 
  -5   7  12     9758.31    10356.04    188.85 o 
  -4   7  12      172.14      148.96     81.29 o 
  -3   7  12     1635.69     1566.69     77.52 o 
  -2   7  12       18.96      117.01     63.17 o 
  -1   7  12    31942.41    32753.48    374.58 o 
   0   7  12     1464.28     1631.02     87.42 o 
   1   7  12    13546.65    13449.23    289.69 o 
   2   7  12       11.18      105.44     46.09 o 
   3   7  12     5265.36     5549.12    117.39 o 
   4   7  12       18.87      -11.73     57.31 o 
   5   7  12    14672.35    15174.71    273.99 o 
   6   7  12       87.53      177.08     79.37 o 
   7   7  12     3789.31     3693.73    150.72 o 
   8   7  12      574.61      478.15    136.38 o 
   9   7  12     2421.11     2486.47    149.47 o 
  10   7  12      110.17      127.17    111.05 o 
  11   7  12     6582.68     6368.09    252.65 o 
  12   7  12       23.43       70.82    120.11 o 
  13   7  12       49.64        5.90    110.57 o 
  14   7  12       42.11       68.93    116.96 o 
  15   7  12     6318.04     6303.66    263.69 o 
  16   7  12        3.48       91.59    156.26 o 
 -19   8  12     2361.15     2062.46    372.54 o 
 -18   8  12     1251.29     1742.67    220.54 o 
 -17   8  12       78.70      -77.10    112.43 o 
 -16   8  12      193.54      341.67    162.87 o 
 -15   8  12      862.84      930.36    116.45 o 
 -14   8  12      823.13      617.53    100.36 o 
 -13   8  12     2297.00     2467.35    125.79 o 
 -12   8  12      563.82      725.12     91.70 o 
 -11   8  12       14.14       82.46     75.84 o 
 -10   8  12        0.21       59.29     66.48 o 
  -9   8  12     3043.39     2884.52    111.04 o 
  -8   8  12       11.98       65.66     63.41 o 
  -7   8  12     2873.65     2794.97    117.08 o 
  -6   8  12      734.33      813.00     84.97 o 
  -5   8  12     5602.32     5484.40    232.84 o 
  -4   8  12      562.43      592.27     61.42 o 
  -3   8  12     8613.09     8641.15    168.27 o 
  -2   8  12      634.80      769.73     72.04 o 
  -1   8  12     2027.34     2014.40     83.34 o 
   0   8  12       19.63       43.70     54.54 o 
   1   8  12     4611.89     4864.71    123.10 o 
   2   8  12      488.62      436.70    101.74 o 
   3   8  12     6603.96     6438.56    145.19 o 
   4   8  12      254.14      168.89     88.65 o 
   5   8  12      215.93      250.39     93.73 o 
   6   8  12      760.11      789.62    108.76 o 
   7   8  12     3819.92     3714.23    177.96 o 
   8   8  12      128.21      172.86     94.97 o 
   9   8  12     2034.07     1740.24    197.66 o 
  10   8  12       92.53      128.32     95.63 o 
  11   8  12     1397.40     1253.76    151.95 o 
  12   8  12      140.19       79.59    100.54 o 
  13   8  12     3257.43     3114.81    205.72 o 
  14   8  12       36.92       44.83    115.86 o 
  15   8  12      820.25      843.18    150.98 o 
 -18   9  12       10.76      256.46    272.66 o 
 -17   9  12      230.06      205.17    259.16 o 
 -16   9  12      544.62      629.49    186.02 o 
 -15   9  12        0.07       65.86    120.21 o 
 -14   9  12      404.40      420.97    130.58 o 
 -13   9  12      325.00      238.85    110.01 o 
 -12   9  12      167.27      132.00     82.26 o 
 -11   9  12     1936.51     2130.90    122.01 o 
 -10   9  12     1699.95     1578.93     97.67 o 
  -9   9  12      248.76      187.18     73.85 o 
  -8   9  12      244.25       90.83     71.26 o 
  -7   9  12      214.33      298.62     71.24 o 
  -6   9  12     1003.94      979.97     83.69 o 
  -5   9  12     1192.16     1183.89     96.18 o 
  -4   9  12      111.58      168.29     61.62 o 
  -3   9  12      850.89      758.75     65.82 o 
  -2   9  12     3507.76     3119.80     98.97 o 
  -1   9  12      358.69      388.56     62.88 o 
   0   9  12       34.99       -6.57     75.59 o 
   1   9  12      342.59      271.61     88.93 o 
   2   9  12       56.37       49.69     94.68 o 
   3   9  12        0.18       34.87    127.57 o 
   4   9  12     1384.61     1362.49    121.63 o 
   5   9  12      224.98      112.09     90.68 o 
   6   9  12       37.58       13.51     89.02 o 
   7   9  12      270.47      187.76     97.04 o 
   8   9  12       41.95       32.28     95.21 o 
   9   9  12        3.63      -75.62     93.41 o 
  10   9  12      382.80      340.36    114.56 o 
  11   9  12     1170.17     1355.26    136.76 o 
  12   9  12      255.79      224.77    110.60 o 
  13   9  12     1118.41     1171.13    155.75 o 
  14   9  12     1153.28     1061.39    156.36 o 
 -17  10  12      170.99      -67.49    232.16 o 
 -16  10  12       44.10       29.70    234.86 o 
 -15  10  12      144.96      126.88    232.16 o 
 -14  10  12        8.14     -210.57    210.57 o 
 -13  10  12      142.15      110.53    165.55 o 
 -12  10  12       26.78       88.43    161.72 o 
 -11  10  12       29.55     -105.44    110.03 o 
 -10  10  12        8.11      179.07    105.20 o 
  -9  10  12       18.66      -14.83     80.74 o 
  -8  10  12        9.44      -25.65     82.45 o 
  -7  10  12        4.39      -37.93     82.18 o 
  -6  10  12       37.45      -30.40     81.92 o 
  -5  10  12      969.38      864.32     74.54 o 
  -4  10  12       12.71      -20.99     57.49 o 
  -3  10  12      104.15      154.73     71.50 o 
  -2  10  12        1.29      -17.71     69.32 o 
  -1  10  12      116.78       69.01     86.63 o 
   0  10  12      206.59      193.18    116.46 o 
   1  10  12       29.43       75.68     66.22 o 
   2  10  12        5.29      -50.37     96.91 o 
   3  10  12      130.04      -22.15    136.33 o 
   4  10  12      854.09      595.70    149.17 o 
   5  10  12      334.16      196.17    145.80 o 
   6  10  12      359.48      455.89    169.11 o 
   7  10  12      210.01      230.79    100.06 o 
   8  10  12      421.82      489.64    163.26 o 
   9  10  12      329.56      160.80    103.47 o 
  10  10  12       18.48      -79.85     99.44 o 
  11  10  12      512.10      418.76    114.39 o 
  12  10  12      208.61      194.61    112.35 o 
  13  10  12      587.16      734.26    130.08 o 
 -15  11  12       53.82     -110.68    240.26 o 
 -14  11  12        3.31     -213.26    237.56 o 
 -13  11  12       95.54     -213.26    213.26 o 
 -12  11  12       25.75     -186.27    205.17 o 
 -11  11  12      149.17      151.18    224.06 o 
 -10  11  12        2.16      113.38    240.26 o 
  -9  11  12      313.11      383.94    144.13 o 
  -8  11  12        0.74      -25.04    136.20 o 
  -7  11  12      100.05      317.43    183.57 o 
  -6  11  12      620.42      589.41     91.63 o 
  -5  11  12       79.98       48.63     82.61 o 
  -4  11  12        6.63       75.51     75.49 o 
  -3  11  12       71.76       61.76     87.87 o 
  -2  11  12       64.21       66.93     90.26 o 
  -1  11  12      110.39      129.25     93.06 o 
   0  11  12      791.15      956.55    113.48 o 
   1  11  12       53.19        7.30     68.93 o 
   2  11  12      491.55      808.57    126.36 o 
   3  11  12     1464.47     1116.29    177.56 o 
   4  11  12      277.83      279.85    150.24 o 
   5  11  12      312.31      514.60    303.70 o 
   6  11  12      132.86       58.39    183.57 o 
   7  11  12       56.49      -88.20    114.55 o 
   8  11  12        2.53      -12.60     99.32 o 
   9  11  12      425.80      311.95    144.17 o 
  10  11  12      301.96      182.09    107.17 o 
  11  11  12       44.43       62.25    108.21 o 
  12  11  12       69.02       46.19    112.83 o 
 -14  12  12     1269.64     1166.21    323.95 o 
 -13  12  12      119.12       59.39    232.16 o 
 -12  12  12      454.84      448.13    275.35 o 
 -11  12  12        0.36      664.09    259.16 o 
 -10  12  12     1308.26     1233.70    296.95 o 
  -9  12  12       78.32      199.77    240.26 o 
  -8  12  12     2816.09     3541.26    255.87 o 
  -7  12  12       35.57      288.27    149.84 o 
  -6  12  12      358.52      306.12     77.23 o 
  -5  12  12        9.73      -70.66     74.77 o 
  -4  12  12     1870.33     1965.45    151.90 o 
  -3  12  12       68.76       21.24    104.08 o 
  -2  12  12     1111.08     1259.62    166.46 o 
  -1  12  12       36.20      -55.54    112.28 o 
   0  12  12       11.22       97.92     93.82 o 
   1  12  12        0.07      173.04     79.59 o 
   2  12  12     2226.32     2070.95    214.09 o 
   3  12  12      828.12      651.34    175.47 o 
   4  12  12     1101.77     1194.29    185.52 o 
   5  12  12      649.59      703.45    177.49 o 
   6  12  12     1595.99     1554.17    220.01 o 
   7  12  12       22.82       29.08    198.42 o 
   8  12  12     1334.22     1141.63    200.57 o 
   9  12  12        6.59      115.22    110.35 o 
  10  12  12        2.84        1.29    122.33 o 
 -12  13  12     2721.54     3690.29    464.32 o 
 -11  13  12      200.60      194.37    242.96 o 
 -10  13  12     1461.23     2273.03    367.14 o 
  -9  13  12      156.55       64.79    224.06 o 
  -8  13  12      132.15       98.49    233.51 o 
  -7  13  12      424.49      289.66     91.28 o 
  -6  13  12     3760.27     3854.10    183.18 o 
  -5  13  12      118.87       58.58    106.52 o 
  -4  13  12      687.49      760.53    132.19 o 
  -3  13  12       61.35      168.85    118.24 o 
  -2  13  12      986.74     1140.89    145.34 o 
  -1  13  12      289.67      343.28    123.66 o 
   0  13  12     3200.93     3163.43    200.16 o 
   1  13  12      262.47      124.48    112.69 o 
   2  13  12       24.03      158.99    154.05 o 
   3  13  12      403.16      345.54    168.28 o 
   4  13  12     2931.49     3131.24    364.44 o 
   5  13  12      468.18      274.38    172.77 o 
   6  13  12     1901.89     1970.09    229.30 o 
   7  13  12      181.90      245.66    171.80 o 
   8  13  12      276.63      287.91    172.75 o 
 -10  14  12     1690.12     2316.22    394.14 o 
  -9  14  12     1434.99     1479.36    345.54 o 
  -8  14  12     1114.40     1422.67    332.05 o 
  -7  14  12      200.02      331.19    238.91 o 
  -6  14  12        0.03      -84.51    164.36 o 
  -5  14  12      237.64      209.04    125.41 o 
  -4  14  12     3528.86     4374.77    230.62 o 
  -3  14  12      551.93      820.62    142.21 o 
  -2  14  12     1710.06     2015.15    178.11 o 
  -1  14  12       14.75      -22.11    122.20 o 
   0  14  12      168.41      123.04    171.43 o 
   1  14  12      277.23      395.00    105.86 o 
   2  14  12     2465.13     2802.08    213.81 o 
   3  14  12     1111.23     1085.93    201.22 o 
   4  14  12     1047.84      959.20    211.92 o 
   5  14  12       57.01       92.17    172.56 o 
   6  14  12      249.63      178.61    178.17 o 
  -6  15  12     1367.47     1743.35    162.88 o 
  -5  15  12     1012.95      906.28    176.07 o 
  -4  15  12      657.52      516.47    136.99 o 
  -3  15  12      345.28      780.91    147.66 o 
  -2  15  12     1080.04     1499.16    250.28 o 
  -1  15  12     1600.05     1959.47    186.22 o 
   0  15  12     1964.09     2265.33    192.19 o 
   1  15  12      142.60      197.07    345.54 o 
   2  15  12       89.05     -102.70    171.42 o 
 -21   0  13     3153.91     3284.30    219.01 o 
 -19   0  13      814.88      925.06    129.16 o 
 -17   0  13     7328.07     7254.14    158.80 o 
 -15   0  13     6731.89     7205.11    464.32 o 
 -13   0  13     2119.01     2605.07    313.15 o 
 -11   0  13      146.78      232.57    112.19 o 
  -9   0  13     5504.40     5538.15    230.54 o 
  -7   0  13     7569.60     7822.02    232.43 o 
  -5   0  13    11709.00    11319.44    274.25 o 
  -3   0  13      255.85      331.20     85.15 o 
  -1   0  13    13277.74    13028.12    252.45 o 
   1   0  13     5521.57     5317.34    136.57 o 
   3   0  13     7624.49     7803.71    211.56 o 
   5   0  13     7599.90     7243.29    217.53 o 
   7   0  13       82.73      263.57    115.38 o 
   9   0  13     2305.32     2536.15    197.51 o 
  11   0  13     3624.62     3456.03    230.01 o 
  13   0  13      692.87     1077.22    162.53 o 
  15   0  13     3765.87     3838.00    255.26 o 
  17   0  13       55.71        8.60    147.98 o 
 -21   1  13      523.07      575.66     93.96 o 
 -20   1  13      895.14      953.55    151.65 o 
 -19   1  13     1522.57     1771.54    110.74 o 
 -18   1  13      171.86      138.58     54.68 o 
 -17   1  13       37.90      -72.33     72.33 o 
 -16   1  13      707.08      610.43     65.66 o 
 -15   1  13     2859.92     2918.23    245.28 o 
 -14   1  13     1096.38      911.74    172.68 o 
 -13   1  13     6185.98     6421.50    295.88 o 
 -12   1  13        3.31      -51.54     87.22 o 
 -11   1  13        3.86      -28.96     89.64 o 
 -10   1  13       41.31      -30.61     73.80 o 
  -9   1  13     3993.64     3857.14    151.57 o 
  -8   1  13      848.65     1013.75     85.11 o 
  -7   1  13     6798.70     6672.40    147.37 o 
  -6   1  13     1507.94     1681.17     90.52 o 
  -5   1  13      680.23      829.54     71.83 o 
  -4   1  13     3284.92     3247.45    114.90 o 
  -3   1  13     5798.46     5138.87    150.20 o 
  -2   1  13        9.98       70.71     56.49 o 
  -1   1  13     3830.04     3961.25     91.31 o 
   0   1  13     3049.01     2718.71    102.42 o 
   1   1  13     6180.40     6225.09    113.13 o 
   2   1  13     7041.43     6622.34    134.83 o 
   3   1  13    11099.37    11381.72    184.78 o 
   4   1  13      936.69      803.27     68.54 o 
   5   1  13      903.93      984.15     63.53 o 
   6   1  13     2451.23     2532.38    136.22 o 
   7   1  13     7912.53     7403.21    200.97 o 
   8   1  13      288.39      314.31     85.34 o 
   9   1  13     1332.68     1438.06    126.25 o 
  10   1  13      424.39      456.63     92.60 o 
  11   1  13     1932.76     1956.30    133.96 o 
  12   1  13       55.77       91.13     84.34 o 
  13   1  13      637.78      743.84    105.55 o 
  14   1  13      600.22      558.15    103.33 o 
  15   1  13      619.30      519.81    103.36 o 
  16   1  13      512.79      665.20    123.21 o 
  17   1  13      614.50      437.17    120.15 o 
 -21   2  13     1366.19     1380.41    132.87 o 
 -20   2  13      101.51       66.05     83.43 o 
 -19   2  13       12.37      108.96     81.10 o 
 -18   2  13     2048.42     1840.34     98.48 o 
 -17   2  13     1740.53     1797.28     90.77 o 
 -16   2  13     2120.26     2188.00     80.55 o 
 -15   2  13     1357.55     1345.31     84.66 o 
 -14   2  13      374.31      497.78    154.58 o 
 -13   2  13      269.96      156.86    144.03 o 
 -12   2  13      513.25      748.20    127.36 o 
 -11   2  13     4078.33     3971.12    182.38 o 
 -10   2  13      547.37      580.32    104.86 o 
  -9   2  13     1981.78     1976.59    117.03 o 
  -8   2  13      832.12      768.25     90.73 o 
  -7   2  13     4005.57     4053.87    152.44 o 
  -6   2  13     4243.81     3886.54     97.98 o 
  -5   2  13     9042.37     8631.13    161.37 o 
  -4   2  13      132.30      107.90     47.54 o 
  -3   2  13     5767.85     5397.19    111.47 o 
  -2   2  13     1487.97     1379.25     65.72 o 
  -1   2  13      743.12      767.04     51.25 o 
   0   2  13     3881.09     3787.22    124.71 o 
   1   2  13     4167.35     4330.11     86.57 o 
   2   2  13       10.12      -19.59     43.24 o 
   3   2  13       70.54      158.39     49.77 o 
   4   2  13     3473.33     3373.73     88.74 o 
   5   2  13     1092.46     1130.61    117.36 o 
   6   2  13       32.55       74.17     61.57 o 
   7   2  13     1938.23     2037.37    114.26 o 
   8   2  13     3075.24     3030.69    146.45 o 
   9   2  13        1.01       25.29     77.60 o 
  10   2  13     1195.30     1105.43    110.89 o 
  11   2  13     3188.02     3114.88    158.62 o 
  12   2  13      162.67      170.19     86.62 o 
  13   2  13     1515.54     1545.26    208.00 o 
  14   2  13     2937.09     2867.92    292.63 o 
  15   2  13       45.22       55.12     86.56 o 
  16   2  13        7.96       43.10    108.39 o 
  17   2  13     2739.46     2834.94    182.88 o 
 -21   3  13      325.70       42.29     99.99 o 
 -20   3  13        3.71     -128.75    128.75 o 
 -19   3  13      401.38      405.08    124.06 o 
 -18   3  13       31.99      124.15     86.96 o 
 -17   3  13      120.10       74.02     70.18 o 
 -16   3  13      202.96      271.69     57.46 o 
 -15   3  13      256.68      270.89     52.41 o 
 -14   3  13       11.73      105.29     72.87 o 
 -13   3  13     1389.15     1376.88    354.99 o 
 -12   3  13        0.83       83.40     89.28 o 
 -11   3  13     1643.11     1778.35    133.46 o 
 -10   3  13     4186.24     4324.84    271.31 o 
  -9   3  13      374.99      296.65    188.97 o 
  -8   3  13     2387.26     2594.22    146.43 o 
  -7   3  13     4663.78     4881.19    176.24 o 
  -6   3  13      121.83      181.72     53.88 o 
  -5   3  13     2307.30     2340.71     95.31 o 
  -4   3  13      802.46      749.35     65.45 o 
  -3   3  13     6388.86     6309.46    124.11 o 
  -2   3  13     1403.94     1321.43     67.84 o 
  -1   3  13    12871.18    12863.10    176.29 o 
   0   3  13     2598.04     2956.45     94.96 o 
   1   3  13     3350.23     3321.53     94.27 o 
   2   3  13     5456.79     5699.53    108.60 o 
   3   3  13     2172.02     2152.69     86.33 o 
   4   3  13     2536.28     2461.53     78.80 o 
   5   3  13     3566.03     3895.97     97.94 o 
   6   3  13     6905.44     6919.35    134.03 o 
   7   3  13      212.26      229.26     74.81 o 
   8   3  13       18.46      -15.93     65.47 o 
   9   3  13     6653.96     6328.84    201.00 o 
  10   3  13     2497.73     2666.45    147.98 o 
  11   3  13     1025.02     1203.73    118.90 o 
  12   3  13      467.32      735.94    104.94 o 
  13   3  13       24.85       75.03     91.18 o 
  14   3  13      274.50       29.03     86.43 o 
  15   3  13     4526.53     4762.45    230.15 o 
  16   3  13     1828.32     2008.10    176.36 o 
  17   3  13     2136.34     2013.42    423.83 o 
 -20   4  13        8.74      -14.01    144.62 o 
 -19   4  13       56.59      -20.71    138.77 o 
 -18   4  13        5.05      104.61     97.51 o 
 -17   4  13       52.49       39.49     77.85 o 
 -16   4  13      384.39      282.28     68.79 o 
 -15   4  13     1620.64     1589.71    110.38 o 
 -14   4  13     1443.20     1364.38     74.59 o 
 -13   4  13      199.06      278.06     63.44 o 
 -12   4  13      104.70       54.54     47.55 o 
 -11   4  13     1728.43     1608.12     83.07 o 
 -10   4  13     2398.24     2118.56    124.08 o 
  -9   4  13     1929.13     1764.55    100.81 o 
  -8   4  13       17.41       51.06     70.37 o 
  -7   4  13     3292.09     3202.56    186.86 o 
  -6   4  13      120.82      150.86     67.08 o 
  -5   4  13      897.21      867.57     85.25 o 
  -4   4  13       82.95      101.64     52.09 o 
  -3   4  13     4063.63     4218.13    114.89 o 
  -2   4  13       81.00      147.61     54.64 o 
  -1   4  13     1374.66     1420.63     71.31 o 
   0   4  13     2434.76     2330.43     91.58 o 
   1   4  13     1574.33     1573.71     63.04 o 
   2   4  13     2305.55     2399.49     73.99 o 
   3   4  13     3825.81     3758.10     89.78 o 
   4   4  13        4.93       13.36     43.19 o 
   5   4  13      200.31      167.48     52.50 o 
   6   4  13     2019.89     2135.33    106.42 o 
   7   4  13    12898.98    13300.63    250.58 o 
   8   4  13     2479.96     2525.57    141.97 o 
   9   4  13     7383.60     7741.85    219.20 o 
  10   4  13      366.25      361.24     95.73 o 
  11   4  13        2.12      -32.60     80.99 o 
  12   4  13     2205.88     2351.24    157.42 o 
  13   4  13     5767.96     5398.24    198.08 o 
  14   4  13      349.80      298.27    100.73 o 
  15   4  13     1011.30      972.61    163.71 o 
  16   4  13      328.67      393.91    126.19 o 
 -20   5  13      845.56      749.26    179.00 o 
 -19   5  13       28.77     -107.08    143.91 o 
 -18   5  13     1860.39     1683.95    126.79 o 
 -17   5  13       33.81      -98.58     98.58 o 
 -16   5  13      220.11      233.53     75.18 o 
 -15   5  13      737.26      642.84     76.25 o 
 -14   5  13     4031.89     3733.65    146.60 o 
 -13   5  13      892.78      903.93     73.04 o 
 -12   5  13     1197.71     1268.39    100.65 o 
 -11   5  13     3937.17     3941.44    106.79 o 
 -10   5  13     4849.87     4853.09    171.34 o 
  -9   5  13     2508.81     2569.77    104.03 o 
  -8   5  13    12997.25    13431.06    224.42 o 
  -7   5  13      553.87      631.32     71.84 o 
  -6   5  13     2724.92     2717.94    108.26 o 
  -5   5  13     2044.86     2046.27     89.47 o 
  -4   5  13     1923.71     1820.23     81.08 o 
  -3   5  13       32.80        1.75     48.95 o 
  -2   5  13     5369.86     5367.22    123.09 o 
  -1   5  13     5063.22     5125.09    101.94 o 
   0   5  13      872.63      926.43     57.22 o 
   1   5  13     9259.16     9688.57    139.93 o 
   2   5  13     3778.48     3993.04     94.95 o 
   3   5  13      984.94      950.15     56.44 o 
   4   5  13     3108.12     3220.13     92.18 o 
   5   5  13    11514.67    11504.30    190.33 o 
   6   5  13       14.68      -52.12     68.50 o 
   7   5  13      925.89     1060.86    108.26 o 
   8   5  13     5051.22     4923.00    182.71 o 
   9   5  13     1048.57     1322.19    122.25 o 
  10   5  13     4059.19     3897.00    234.57 o 
  11   5  13     4749.10     4659.82    233.40 o 
  12   5  13        1.62       18.74     86.29 o 
  13   5  13       81.79       82.39    105.61 o 
  14   5  13     2786.33     2667.03    196.18 o 
  15   5  13     1178.36     1129.97    238.24 o 
  16   5  13      457.21      533.97    132.69 o 
 -20   6  13     1489.03      866.56    307.75 o 
 -19   6  13       58.38       28.92    166.02 o 
 -18   6  13     2210.44     1976.24    171.73 o 
 -17   6  13       13.94       30.82     91.93 o 
 -16   6  13     6770.93     6770.85    190.15 o 
 -15   6  13        0.60      -41.41     68.18 o 
 -14   6  13       44.50      122.01     69.71 o 
 -13   6  13       50.25       66.16     66.85 o 
 -12   6  13     7927.56     7932.22    164.75 o 
 -11   6  13      190.89      246.86     68.69 o 
 -10   6  13     9474.34     9567.57    173.03 o 
  -9   6  13        0.16      -58.91     58.91 o 
  -8   6  13       50.36      -60.27     60.27 o 
  -7   6  13        2.21       -1.85     61.61 o 
  -6   6  13    25639.65    25771.65    370.27 o 
  -5   6  13        8.25      -55.40     66.63 o 
  -4   6  13     6010.15     6582.07    162.05 o 
  -3   6  13     2912.50     2883.77    128.96 o 
  -2   6  13     1064.72     1109.92     65.75 o 
  -1   6  13      395.80      479.22     66.52 o 
   0   6  13    15195.76    16098.90    203.33 o 
   1   6  13     5364.13     5261.43    113.71 o 
   2   6  13     1094.43     1283.79     69.99 o 
   3   6  13     4779.61     4714.07    110.74 o 
   4   6  13     2286.42     2078.98    107.85 o 
   5   6  13     1864.55     1759.49    125.12 o 
   6   6  13     4763.87     4525.73    176.24 o 
   7   6  13       39.26       46.15     84.07 o 
   8   6  13      500.59      670.92    101.85 o 
   9   6  13      589.93      511.26    101.48 o 
  10   6  13     5502.70     5649.38    211.19 o 
  11   6  13       63.03       48.98     88.90 o 
  12   6  13     3086.61     2991.13    165.20 o 
  13   6  13      863.84      912.37    116.90 o 
  14   6  13       16.94       83.07    112.59 o 
  15   6  13       47.67      -25.31    117.37 o 
  16   6  13      462.22      396.83    226.76 o 
 -19   7  13       47.30       37.79    256.46 o 
 -18   7  13     4148.66     3898.00    226.24 o 
 -17   7  13       75.03      -61.30    123.13 o 
 -16   7  13      193.61      409.85     85.42 o 
 -15   7  13       14.31       61.39     76.98 o 
 -14   7  13     8480.97     8297.24    186.56 o 
 -13   7  13      338.07      302.27     78.23 o 
 -12   7  13     2975.01     3088.95    123.28 o 
 -11   7  13       30.40        0.29     68.71 o 
 -10   7  13     2641.37     2399.33    102.30 o 
  -9   7  13     3006.93     3104.64    115.38 o 
  -8   7  13     6230.89     5926.76    144.80 o 
  -7   7  13      130.74       64.55     65.60 o 
  -6   7  13       75.10      123.04     68.28 o 
  -5   7  13        8.09       87.49     68.34 o 
  -4   7  13     8391.35     8666.74    198.80 o 
  -3   7  13       99.47      205.70     70.80 o 
  -2   7  13     6505.00     6870.20    151.27 o 
  -1   7  13      293.27      443.53     72.97 o 
   0   7  13      461.16      566.28     76.75 o 
   1   7  13       56.10       22.83     67.80 o 
   2   7  13    16322.32    16612.70    250.35 o 
   3   7  13       46.67       22.03     64.06 o 
   4   7  13     5263.52     5284.42    187.49 o 
   5   7  13     4681.96     4255.17    236.71 o 
   6   7  13        1.09      -19.14     83.79 o 
   7   7  13      128.41      240.76     94.17 o 
   8   7  13     2542.31     2747.62    156.78 o 
   9   7  13       33.33       52.57     89.11 o 
  10   7  13     1769.33     1753.24    137.77 o 
  11   7  13      242.71      149.66     96.61 o 
  12   7  13      194.89       81.36    136.08 o 
  13   7  13       73.47      -61.13    165.21 o 
  14   7  13     1246.18     1171.90    282.58 o 
  15   7  13      102.08      210.37    204.20 o 
 -18   8  13      533.45      510.38    179.00 o 
 -17   8  13     1337.93     1360.83    155.84 o 
 -16   8  13     3614.18     3020.53    168.03 o 
 -15   8  13       74.64      148.74     83.75 o 
 -14   8  13       74.92      112.39    112.13 o 
 -13   8  13      176.32      153.85     81.88 o 
 -12   8  13     1389.28     1514.69    105.41 o 
 -11   8  13      116.98      137.63     79.10 o 
 -10   8  13     3927.05     4075.57    124.65 o 
  -9   8  13      270.14      269.97     72.26 o 
  -8   8  13     1158.06     1045.32     93.72 o 
  -7   8  13     2428.05     2267.41    111.14 o 
  -6   8  13     2102.06     2162.58    109.00 o 
  -5   8  13      327.19      360.00     87.73 o 
  -4   8  13     3586.37     3723.79    127.89 o 
  -3   8  13     2652.02     2603.24     94.95 o 
  -2   8  13      727.54      884.41     73.45 o 
  -1   8  13     1886.97     2081.62     98.69 o 
   0   8  13     5272.31     5620.15    140.87 o 
   1   8  13      723.69      716.77     86.59 o 
   2   8  13     3052.99     2974.69    191.47 o 
   3   8  13     1795.10     1795.26    139.17 o 
   4   8  13     3442.18     3077.49    350.94 o 
   5   8  13     1446.22     1417.27    269.96 o 
   6   8  13     4817.05     4333.07    224.04 o 
   7   8  13      850.26      528.69    196.51 o 
   8   8  13     1123.95     1076.68    142.26 o 
   9   8  13      455.58      450.55    125.42 o 
  10   8  13     1753.60     1439.85    156.86 o 
  11   8  13       10.59      -11.66    114.48 o 
  12   8  13      686.32      544.85    134.76 o 
  13   8  13     1814.47     1701.27    222.83 o 
  14   8  13      180.03      -41.94    150.46 o 
 -17   9  13       92.16      207.87    242.96 o 
 -16   9  13        4.67       12.96    158.70 o 
 -15   9  13      848.48     1003.18    195.73 o 
 -14   9  13      117.86      123.48    101.14 o 
 -13   9  13      368.09      426.58     90.50 o 
 -12   9  13       46.77      117.09     84.10 o 
 -11   9  13        6.79      -32.62     80.10 o 
 -10   9  13       46.43       96.19     70.80 o 
  -9   9  13      328.14      322.43     76.68 o 
  -8   9  13     1939.62     1969.61    105.90 o 
  -7   9  13       64.38      145.02     74.89 o 
  -6   9  13     1492.19     1480.19    102.52 o 
  -5   9  13     2361.81     2646.65    122.92 o 
  -4   9  13        1.13       35.43     53.14 o 
  -3   9  13     1615.54     1646.42     86.56 o 
  -2   9  13     1832.81     1854.70     92.69 o 
  -1   9  13     1451.95     1382.23    100.89 o 
   0   9  13      539.73      585.70    108.60 o 
   1   9  13     3683.60     3203.22    163.29 o 
   2   9  13        7.46      -56.22     70.17 o 
   3   9  13      283.13      420.12    143.24 o 
   4   9  13      359.85      430.28    147.10 o 
   5   9  13     1579.83     1384.75    180.62 o 
   6   9  13        0.22     -198.42    198.42 o 
   7   9  13     2545.42     2157.40    215.59 o 
   8   9  13      738.90      831.60    117.39 o 
   9   9  13      348.74      315.84    124.76 o 
  10   9  13      543.22      466.76    131.21 o 
  11   9  13     1909.67     2242.26    186.37 o 
  12   9  13        0.77       68.40    122.70 o 
  13   9  13      517.46      622.73    143.17 o 
 -16  10  13       63.44      288.85    253.76 o 
 -15  10  13      296.29      709.98    283.45 o 
 -14  10  13      403.03      -67.49    215.96 o 
 -13  10  13      899.92     1108.35    200.32 o 
 -12  10  13        6.88       12.41    149.62 o 
 -11  10  13       85.92       31.02    131.40 o 
 -10  10  13        0.70       36.36    108.88 o 
  -9  10  13      411.74      366.15     89.44 o 
  -8  10  13      368.59      599.28     97.45 o 
  -7  10  13      592.12      736.05     97.98 o 
  -6  10  13       39.18      141.64     94.79 o 
  -5  10  13       58.48       70.53     94.64 o 
  -4  10  13      509.65      501.17    105.46 o 
  -3  10  13       24.78       52.09     92.74 o 
  -2  10  13      920.05     1052.01     90.90 o 
  -1  10  13       40.36       14.60     85.93 o 
   0  10  13      150.07       78.21    108.71 o 
   1  10  13      188.16      190.70    104.72 o 
   2  10  13     1189.19     1287.48    171.80 o 
   3  10  13     1197.45     1117.93    203.82 o 
   4  10  13      605.36      610.42    158.70 o 
   5  10  13       15.06      244.31    311.80 o 
   6  10  13       85.83      141.00    174.12 o 
   7  10  13      681.07      376.30    157.27 o 
   8  10  13      833.38      727.26    170.66 o 
   9  10  13      473.57      452.11    118.45 o 
  10  10  13       24.52      -85.92    101.75 o 
  11  10  13       86.76      153.14    126.56 o 
  12  10  13      554.03      407.46    137.03 o 
 -15  11  13       13.58      207.87    253.76 o 
 -14  11  13      264.16      318.55    253.76 o 
 -13  11  13       92.77     -159.27    218.66 o 
 -12  11  13      172.76      240.26    242.96 o 
 -11  11  13      559.28      807.17    272.66 o 
 -10  11  13      534.97      950.24    275.35 o 
  -9  11  13        1.52     -126.84    126.84 o 
  -8  11  13      436.32      400.39    155.27 o 
  -7  11  13      298.72      198.81    145.57 o 
  -6  11  13      601.00      772.11    275.35 o 
  -5  11  13        8.51      114.21    114.09 o 
  -4  11  13      752.89      734.24    180.06 o 
  -3  11  13       69.27      158.31     79.54 o 
  -2  11  13        3.96      -80.79     80.79 o 
  -1  11  13      443.46      170.54     93.99 o 
   0  11  13      489.17      559.82    119.62 o 
   1  11  13      117.52      272.47    107.33 o 
   2  11  13      109.72      124.51    139.19 o 
   3  11  13     1581.91     1180.85    181.93 o 
   4  11  13      682.51      717.71    247.01 o 
   5  11  13      631.41      400.82    154.05 o 
   6  11  13     1616.19     1626.22    206.95 o 
   7  11  13       87.61      197.07    148.89 o 
   8  11  13      101.35      166.33    147.85 o 
   9  11  13      354.01       60.00    155.49 o 
  10  11  13     1317.04      998.45    137.28 o 
  11  11  13      197.68      154.85    116.22 o 
 -13  12  13      179.34      431.93    275.35 o 
 -12  12  13      284.59      264.56    256.46 o 
 -11  12  13     2059.84     2278.43    372.54 o 
 -10  12  13       76.23      202.47    242.96 o 
  -9  12  13        0.30     -186.27    224.06 o 
  -8  12  13      145.71      314.40    157.20 o 
  -7  12  13     1795.41     2043.70    220.22 o 
  -6  12  13      506.79      667.96    176.56 o 
  -5  12  13     1213.22     1329.61    119.14 o 
  -4  12  13      168.67       79.29    100.37 o 
  -3  12  13       74.42      124.91    112.45 o 
  -2  12  13      141.90      407.12    152.83 o 
  -1  12  13     1100.59     1157.55    139.99 o 
   0  12  13       78.50       12.19    133.93 o 
   1  12  13      749.97      560.50    210.57 o 
   2  12  13     1549.92     1629.62    209.13 o 
   3  12  13      201.73      181.05    298.30 o 
   4  12  13      554.61      507.43    171.51 o 
   5  12  13     1154.32     1199.84    361.74 o 
   6  12  13     1301.04     1105.31    191.78 o 
   7  12  13        2.73      -79.64    150.80 o 
   8  12  13      798.42      779.35    240.26 o 
   9  12  13     1217.32      989.00    197.40 o 
 -11  13  13      243.66       86.39    259.16 o 
 -10  13  13       16.67      448.13    256.46 o 
  -9  13  13     3241.56     2764.34    394.14 o 
  -8  13  13      917.63     1185.95    204.08 o 
  -7  13  13     1073.40     1156.03    203.29 o 
  -6  13  13      813.85      757.01    102.34 o 
  -5  13  13      837.38      797.45    158.69 o 
  -4  13  13      131.53       81.78    162.70 o 
  -3  13  13     3133.87     3102.48    183.86 o 
  -2  13  13      479.21      330.70    158.12 o 
  -1  13  13       89.78       92.70    118.05 o 
   0  13  13      216.88      343.00    128.06 o 
   1  13  13     2015.82     2002.21    219.08 o 
   2  13  13       45.16      126.49    106.35 o 
   3  13  13      975.71      968.64    194.59 o 
   4  13  13      703.25      737.42    206.52 o 
   5  13  13      216.80      -31.54    172.77 o 
   6  13  13        1.21      177.64    165.94 o 
   7  13  13     1690.33     1656.48    229.04 o 
  -8  14  13      424.86       10.80    245.66 o 
  -7  14  13      459.82      730.74    359.04 o 
  -6  14  13      786.57      955.77    195.60 o 
  -5  14  13     2409.42     2640.21    172.40 o 
  -4  14  13      124.02      115.95    121.22 o 
  -3  14  13      110.46      298.27    140.93 o 
  -2  14  13      164.54      175.60    128.96 o 
  -1  14  13     2081.48     2832.24    195.57 o 
   0  14  13      534.01      573.49    176.19 o 
   1  14  13     1324.63     1445.89    291.55 o 
   2  14  13       26.18       85.74     94.41 o 
   3  14  13       85.89      126.62    165.55 o 
   4  14  13      211.91      370.88    206.52 o 
 -20   0  14     3195.42     3552.26    213.57 o 
 -18   0  14      110.57      172.64     76.05 o 
 -16   0  14     1965.90     2132.65    318.55 o 
 -14   0  14     7607.03     7242.91    456.22 o 
 -12   0  14      830.18      701.88    136.30 o 
 -10   0  14      681.40      780.46    138.80 o 
  -8   0  14     5821.63     5946.71    246.53 o 
  -6   0  14        3.45      135.85    104.39 o 
  -4   0  14     3807.02     3865.96    172.48 o 
  -2   0  14       97.92       -6.20     47.48 o 
   0   0  14     3815.90     3734.88    144.11 o 
   2   0  14     7361.27     7045.96    253.63 o 
   4   0  14     2142.57     2130.84    173.42 o 
   6   0  14     5542.12     4993.10    243.24 o 
   8   0  14       22.06       58.37    113.57 o 
  10   0  14       24.33      -63.04    112.99 o 
  12   0  14     2475.92     2282.05    205.73 o 
  14   0  14      412.56       49.19    131.83 o 
  16   0  14       30.62      -94.57    125.81 o 
 -21   1  14       34.02      -61.63     77.05 o 
 -20   1  14      493.93      504.64     76.68 o 
 -19   1  14      342.08      349.40     67.94 o 
 -18   1  14     2040.56     2055.13    141.05 o 
 -17   1  14     1044.83      972.37     78.88 o 
 -16   1  14     2008.76     2115.41    229.06 o 
 -15   1  14       14.21       72.24    138.15 o 
 -14   1  14      504.55      385.38    153.66 o 
 -13   1  14     1481.64     1688.60    349.59 o 
 -12   1  14     4843.42     5159.22    193.36 o 
 -11   1  14     3280.90     3330.41    143.92 o 
 -10   1  14      553.09      692.54    108.35 o 
  -9   1  14     1851.74     2009.36    122.90 o 
  -8   1  14       29.17      -42.37     73.87 o 
  -7   1  14       54.95       22.40     90.63 o 
  -6   1  14     5462.99     5442.65    159.80 o 
  -5   1  14       70.43      109.50     73.17 o 
  -4   1  14     2678.07     2698.29     95.04 o 
  -3   1  14     3823.35     3622.00    110.53 o 
  -2   1  14      901.56      942.72     53.85 o 
  -1   1  14      128.53      133.50     42.88 o 
   0   1  14     3791.32     3862.37     96.02 o 
   1   1  14      418.27      453.72     53.76 o 
   2   1  14      538.73      608.08     79.49 o 
   3   1  14    10214.15     9858.69    218.30 o 
   4   1  14     3334.62     3372.22    145.45 o 
   5   1  14       58.11      -25.54     73.08 o 
   6   1  14     1950.44     1803.59     97.06 o 
   7   1  14      112.27      109.58     80.93 o 
   8   1  14      338.93      386.74     92.65 o 
   9   1  14     2461.11     2598.62    144.40 o 
  10   1  14     1096.17      968.41    110.65 o 
  11   1  14     1053.78     1139.06    134.04 o 
  12   1  14       30.08       27.78     83.42 o 
  13   1  14      930.52     1121.55    128.19 o 
  14   1  14       37.46      -64.15     86.96 o 
  15   1  14        4.22       11.40     87.53 o 
  16   1  14      236.29      139.61    114.37 o 
 -21   2  14      958.34     1030.65    134.60 o 
 -20   2  14        8.05      -68.01     78.81 o 
 -19   2  14       79.98      -49.77    105.96 o 
 -18   2  14     1464.02     1556.34    109.85 o 
 -17   2  14      923.47      907.78     71.94 o 
 -16   2  14     1488.44     1295.57     76.06 o 
 -15   2  14     3000.82     2980.46    256.74 o 
 -14   2  14      294.83      515.92    193.02 o 
 -13   2  14       64.96       76.18     88.42 o 
 -12   2  14     2300.49     2455.19    154.58 o 
 -11   2  14     2433.70     2561.35    187.83 o 
 -10   2  14       89.62       53.64     81.44 o 
  -9   2  14      496.12      750.80     96.68 o 
  -8   2  14     5031.98     4777.80    180.41 o 
  -7   2  14      953.82     1065.29    100.48 o 
  -6   2  14     6824.51     6587.93    193.65 o 
  -5   2  14     2225.47     2169.00    118.84 o 
  -4   2  14      399.82      432.91    102.87 o 
  -3   2  14       80.56        2.91     43.36 o 
  -2   2  14    10012.46     9970.27    166.11 o 
  -1   2  14     5287.21     5548.61    133.41 o 
   0   2  14     8226.70     8362.88    141.58 o 
   1   2  14     5829.63     5835.41    133.56 o 
   2   2  14     1317.37     1424.77     90.74 o 
   3   2  14        0.51      -37.46     59.98 o 
   4   2  14     1293.52     1416.19     97.83 o 
   5   2  14     7210.90     6950.08    197.20 o 
   6   2  14     1355.86     1359.64     83.61 o 
   7   2  14     1109.36     1223.95    111.28 o 
   8   2  14       11.49       13.42     79.53 o 
   9   2  14     1945.69     1879.22    129.51 o 
  10   2  14      798.17      770.96    103.60 o 
  11   2  14     4137.92     4071.42    174.17 o 
  12   2  14        1.72      -79.77     79.77 o 
  13   2  14      163.96      123.74     90.73 o 
  14   2  14      626.25      630.87    109.86 o 
  15   2  14     4527.08     4486.67    194.97 o 
  16   2  14      622.70      563.25    130.67 o 
 -20   3  14     1164.39     1256.34    194.65 o 
 -19   3  14      516.85      410.58    150.71 o 
 -18   3  14      840.02      824.64    132.63 o 
 -17   3  14       40.96      104.40     66.52 o 
 -16   3  14      720.74      680.73     62.06 o 
 -15   3  14      801.58      692.79     64.87 o 
 -14   3  14     2583.86     2667.29    239.56 o 
 -13   3  14      459.80      520.95    155.56 o 
 -12   3  14     1212.80     1425.99    132.41 o 
 -11   3  14      778.77      553.61    127.33 o 
 -10   3  14     2100.81     2185.32    175.70 o 
  -9   3  14     2494.97     2753.44    191.33 o 
  -8   3  14     7039.21     6470.54    206.82 o 
  -7   3  14     7851.54     7501.51    166.10 o 
  -6   3  14      133.74      103.49     57.69 o 
  -5   3  14        0.09      -13.81     61.17 o 
  -4   3  14    15385.58    15011.03    263.69 o 
  -3   3  14      908.27     1006.49     65.22 o 
  -2   3  14    11681.97    11799.37    188.08 o 
  -1   3  14     1682.58     1495.40     68.94 o 
   0   3  14      144.46      147.92     52.81 o 
   1   3  14       10.71       36.67     50.89 o 
   2   3  14    14585.45    14197.66    228.65 o 
   3   3  14     3008.17     3519.60    117.73 o 
   4   3  14     5109.49     5040.29    117.66 o 
   5   3  14       76.27      127.19     72.70 o 
   6   3  14     3052.95     3122.38    109.14 o 
   7   3  14     7718.54     7462.79    187.52 o 
   8   3  14     7038.87     7285.72    212.02 o 
   9   3  14     2600.32     2668.04    152.12 o 
  10   3  14     1042.84     1364.87    122.20 o 
  11   3  14      837.83      789.43    114.22 o 
  12   3  14      699.51      589.50    105.56 o 
  13   3  14     6507.29     6188.49    213.17 o 
  14   3  14     2917.59     3014.99    167.25 o 
  15   3  14      936.36      724.93    137.96 o 
  16   3  14        7.76      -38.08    143.23 o 
 -20   4  14      251.53      230.38    156.02 o 
 -19   4  14      280.33      131.79    141.70 o 
 -18   4  14      518.02      340.19    110.61 o 
 -17   4  14      923.58      949.51     95.85 o 
 -16   4  14     1696.92     1717.47    150.01 o 
 -15   4  14      235.06      169.52     77.96 o 
 -14   4  14        2.33       16.82     89.56 o 
 -13   4  14     1273.73     1097.55    116.80 o 
 -12   4  14     6279.11     5894.80    144.52 o 
 -11   4  14     2858.79     2687.74    189.22 o 
 -10   4  14     8469.05     8642.48    212.12 o 
  -9   4  14       23.69       75.73     87.20 o 
  -8   4  14      192.34      279.85     82.51 o 
  -7   4  14     3101.85     3220.28    147.29 o 
  -6   4  14    12431.10    12017.00    241.19 o 
  -5   4  14     1508.62     1460.38    107.15 o 
  -4   4  14     8054.36     8001.19    165.08 o 
  -3   4  14       65.34       39.44     59.70 o 
  -2   4  14      779.55      766.70     71.92 o 
  -1   4  14     2936.32     2888.88    119.32 o 
   0   4  14     4586.30     4560.92    142.59 o 
   1   4  14      453.49      446.06     70.85 o 
   2   4  14     9402.19     8838.99    133.35 o 
   3   4  14      502.59      572.14     61.23 o 
   4   4  14     6263.72     6469.55    116.21 o 
   5   4  14     5514.59     5457.09    160.67 o 
   6   4  14    15816.80    15719.13    280.55 o 
   7   4  14     1494.21     1654.33    124.69 o 
   8   4  14      258.49      304.99     94.29 o 
   9   4  14     2809.98     2695.56    174.17 o 
  10   4  14     6749.33     6507.84    211.31 o 
  11   4  14     2906.38     2669.04    158.58 o 
  12   4  14     8472.65     8299.19    290.29 o 
  13   4  14      405.10      453.58    104.07 o 
  14   4  14       59.59      -67.01     90.26 o 
  15   4  14     1291.86     1096.45    151.17 o 
  16   4  14     6860.80     6460.27    269.08 o 
 -20   5  14        0.98      -55.52    162.15 o 
 -19   5  14      345.47      583.68    169.05 o 
 -18   5  14     1608.00     1483.28    150.96 o 
 -17   5  14      305.74      237.07     89.13 o 
 -16   5  14        1.85        4.53     64.86 o 
 -15   5  14     2629.57     2422.35    102.04 o 
 -14   5  14     3441.02     3254.25    107.56 o 
 -13   5  14       43.28        5.55     56.69 o 
 -12   5  14     2514.95     2439.52    106.89 o 
 -11   5  14      489.44      441.48     65.61 o 
 -10   5  14      332.13      303.74     61.38 o 
  -9   5  14      507.03      479.87     68.97 o 
  -8   5  14     6064.69     6429.19    156.85 o 
  -7   5  14      964.03      954.04     83.81 o 
  -6   5  14     4563.20     4462.02    139.25 o 
  -5   5  14     3525.17     3674.44    120.67 o 
  -4   5  14     2959.29     2769.50    136.30 o 
  -3   5  14      329.81      425.45     73.14 o 
  -2   5  14    14375.35    14026.78    239.71 o 
  -1   5  14      185.02      251.41     67.17 o 
   0   5  14       65.18        6.92     52.04 o 
   1   5  14     6252.41     6279.51    129.94 o 
   2   5  14     6112.19     5990.08    127.96 o 
   3   5  14     2246.29     2314.66    105.24 o 
   4   5  14     4873.24     5133.61    140.93 o 
   5   5  14     2108.78     1900.76     94.23 o 
   6   5  14      273.35      204.54     76.68 o 
   7   5  14      991.61      904.46    108.05 o 
   8   5  14     7833.66     7584.05    221.28 o 
   9   5  14      217.21      176.23     92.92 o 
  10   5  14     4367.51     4082.94    180.89 o 
  11   5  14      128.24       40.09    135.09 o 
  12   5  14     1617.44     1596.71    136.28 o 
  13   5  14      605.45      442.07    107.81 o 
  14   5  14     2497.15     2200.11    186.53 o 
  15   5  14      167.46      175.58    121.76 o 
 -19   6  14     1796.62     1465.79    213.66 o 
 -18   6  14      321.52      283.53    125.81 o 
 -17   6  14      985.26      836.86    195.34 o 
 -16   6  14      207.68      204.53     77.74 o 
 -15   6  14      486.81      557.01     80.89 o 
 -14   6  14      484.41      519.32     77.11 o 
 -13   6  14     3549.07     3442.50    116.51 o 
 -12   6  14      101.76       67.26     64.86 o 
 -11   6  14      239.61      245.55     86.91 o 
 -10   6  14      236.12      187.94     67.66 o 
  -9   6  14     2510.54     2863.09    106.21 o 
  -8   6  14     2024.12     1807.61     92.15 o 
  -7   6  14     2810.71     2525.04    112.50 o 
  -6   6  14     1360.13     1577.96    145.38 o 
  -5   6  14       98.00       10.33     77.93 o 
  -4   6  14      301.70      221.22     80.71 o 
  -3   6  14     1141.70     1382.03    105.42 o 
  -2   6  14      332.20      416.59     79.50 o 
  -1   6  14     2742.14     2776.10    100.81 o 
   0   6  14      654.15      702.37     72.07 o 
   1   6  14        9.79      -26.66     57.26 o 
   2   6  14     3857.27     3788.19    128.36 o 
   3   6  14     1003.44      915.23     83.35 o 
   4   6  14      142.64      112.08     68.35 o 
   5   6  14      405.90      520.26    108.03 o 
   6   6  14     2566.65     2668.04    217.39 o 
   7   6  14       20.44       81.44     88.59 o 
   8   6  14        0.12      -62.51     84.80 o 
   9   6  14      109.49      137.95     93.07 o 
  10   6  14      288.21      241.91     96.77 o 
  11   6  14       66.01       51.31     95.85 o 
  12   6  14       94.75       53.29     95.20 o 
  13   6  14      132.67       98.59     98.54 o 
  14   6  14       33.36      219.43    123.67 o 
  15   6  14       41.25      -45.44    117.56 o 
 -18   7  14      771.14      923.22    152.74 o 
 -17   7  14     2735.52     2701.95    191.94 o 
 -16   7  14       56.25       78.74     77.58 o 
 -15   7  14     1869.64     1832.48    137.36 o 
 -14   7  14       31.53       34.67     73.86 o 
 -13   7  14       18.25      191.83     74.15 o 
 -12   7  14      198.50      183.54     72.63 o 
 -11   7  14     5209.30     4776.36    139.59 o 
 -10   7  14       26.41        8.51     70.58 o 
  -9   7  14     2297.48     2453.79    115.36 o 
  -8   7  14     1235.77     1327.77     96.58 o 
  -7   7  14      631.52      776.96     81.59 o 
  -6   7  14     2535.42     2720.17    114.81 o 
  -5   7  14     1378.89     1294.86    114.15 o 
  -4   7  14      312.41      247.52     78.19 o 
  -3   7  14        9.27      102.82     82.38 o 
  -2   7  14        4.33      -51.84     51.84 o 
  -1   7  14      777.01      879.22     78.97 o 
   0   7  14      118.13      124.03     66.31 o 
   1   7  14      433.33      461.43     90.57 o 
   2   7  14      398.32      496.26     94.62 o 
   3   7  14       12.94      -79.64    123.37 o 
   4   7  14      597.56      577.60     89.61 o 
   5   7  14      551.35      657.60    198.42 o 
   6   7  14      430.68      430.44    145.04 o 
   7   7  14      885.73      802.22    155.22 o 
   8   7  14     1751.64     1394.57    180.59 o 
   9   7  14      763.49      649.62    113.15 o 
  10   7  14      194.83       72.41    114.95 o 
  11   7  14        1.44      -86.32     86.32 o 
  12   7  14        1.67      -45.97     96.02 o 
  13   7  14      132.20      154.77    120.43 o 
  14   7  14      420.18      378.26    135.54 o 
 -18   8  14        8.14      141.99    169.92 o 
 -17   8  14     1035.62     1026.21    160.21 o 
 -16   8  14     1667.65     1743.94    124.43 o 
 -15   8  14      452.42      467.97     91.59 o 
 -14   8  14     1800.46     1653.06    113.16 o 
 -13   8  14     2972.30     2786.65    131.41 o 
 -12   8  14       87.27      124.62     77.54 o 
 -11   8  14      539.63      628.75     87.48 o 
 -10   8  14     2663.03     2980.11    114.32 o 
  -9   8  14      177.07       90.12     71.08 o 
  -8   8  14       63.06       81.38     76.72 o 
  -7   8  14     1051.55     1191.29     99.99 o 
  -6   8  14     5015.72     4927.86    200.41 o 
  -5   8  14      341.03      391.90     79.76 o 
  -4   8  14      966.14     1113.72    123.14 o 
  -3   8  14      500.25      519.25     81.26 o 
  -2   8  14        0.22      -38.02     58.61 o 
  -1   8  14     1699.16     1772.44     94.99 o 
   0   8  14     7866.02     8093.98    183.80 o 
   1   8  14       69.81      -72.90     72.90 o 
   2   8  14     1281.35     1719.62    288.85 o 
   3   8  14     2412.82     2162.34    302.35 o 
   4   8  14      373.70      210.57    205.17 o 
   5   8  14      946.00      761.27    232.16 o 
   6   8  14     2010.03     2051.66    299.65 o 
   7   8  14      414.80      477.82    232.16 o 
   8   8  14      169.01       48.59    202.47 o 
   9   8  14      475.91     1031.23    253.76 o 
  10   8  14      265.48      303.96    186.81 o 
  11   8  14      100.08      144.42    120.48 o 
  12   8  14     1159.26     1217.76    278.64 o 
  13   8  14       71.89      -10.45    120.47 o 
 -17   9  14        5.19      115.37    211.92 o 
 -16   9  14      308.52      229.27    272.66 o 
 -15   9  14      684.01      441.12    131.05 o 
 -14   9  14     1754.29     1710.98    141.41 o 
 -13   9  14      192.15      223.45     91.19 o 
 -12   9  14     2762.82     2753.03    138.46 o 
 -11   9  14      400.11      330.42     89.00 o 
 -10   9  14       70.39      126.26    101.91 o 
  -9   9  14     1086.67     1292.29     94.33 o 
  -8   9  14     2389.23     2296.13    123.44 o 
  -7   9  14      155.31      113.57     82.22 o 
  -6   9  14      752.40      810.25     97.07 o 
  -5   9  14     1211.27     1301.56    107.21 o 
  -4   9  14      492.18      718.02     87.86 o 
  -3   9  14     3295.75     3448.30    156.34 o 
  -2   9  14     3279.58     3611.29    135.55 o 
  -1   9  14        0.03       58.08    103.26 o 
   0   9  14        4.14      -59.62     85.89 o 
   1   9  14     1199.30     1307.21    274.00 o
[truncated: 129,702 more chars]
